# Supplementary material for: NCBoost classifies pathogenic non-coding variants in Mendelian diseases through supervised learning on purifying selection signals in humans
Source: Genome Biol. 2019 Feb 11;20:32. doi: 10.1186/s13059-019-1634-2 (PMC6371618; doi:10.1186/s13059-019-1634-2)
Supplement: Supplementary file 3 — Table S2. Regional bias of pathogenic score distributions. (XLSX 11 kb) [file 13059_2019_1634_MOESM3_ESM.xlsx]

## Sheet: TableS2_Legend
Additional File 3: Table S2: Regional bias of pathogenic score distributions. Two-sided Wilcoxon test p-values evaluating the null hypothesis that the per-gene median pathogenicity score distribution in 5’UTR for common non-coding SNVs is not different than the corresponding distribution for pathogenic variants in the 6 types of genomic regions evaluated, i.e: intergenic, intronic, 3’UTR, 5’UTR, …

## Sheet: TableS2
	Common SNVs					Pathogenic SNVs
	Intergenic	Intronic	Downstream	UTR3	upstream	Intergenic	Intronic	UTR3	UTR5	Upstream
CADD	<1E-16	<1E-16	<1E-16	<1E-16	<1E-16	0.125	0.00359	0.814	1.46e-10	6.21e-06
DeepSEA	<1E-16	<1E-16	<1E-16	<1E-16	<1E-16	0.301	3.16e-05	0.427	9.78e-12	1.6e-07
Eigen	<1E-16	<1E-16	<1E-16	<1E-16	<1E-16	0.175	4.09e-05	0.685	7.94e-14	0.000102
Eigen PC	<1E-16	<1E-16	<1E-16	<1E-16	<1E-16	0.000719	<1E-16	3.44e-10	0.00376	0.486
FunSeq2	<1E-16	<1E-16	<1E-16	<1E-16	<1E-16	0.0112	0.014	0.436	1.96e-07	0.00498
ReMM	<1E-16	<1E-16	<1E-16	<1E-16	<1E-16	0.919	0.0349	0.391	<1E-16	1.73e-09
NCBoost	<1E-16	<1E-16	<1E-16	4.98e-10	<1E-16	0.767	<1E-16	9.39e-11	<1E-16	<1E-16
