# Supplementary material for: NCBoost classifies pathogenic non-coding variants in Mendelian diseases through supervised learning on purifying selection signals in humans
Source: Genome Biol. 2019 Feb 11;20:32. doi: 10.1186/s13059-019-1634-2 (PMC6371618; doi:10.1186/s13059-019-1634-2)
Supplement: Supplementary file 4 — Table S3. Random common variants matched by region to the pathogenic variants from Table S2. (XLSX 291 kb) [file 13059_2019_1634_MOESM4_ESM.xlsx]

## Sheet: TableS2_Legend
Additional file 4: Table S3. Variants randomly sampled from the set of common human SNVs without clinical assertion associated with protein-coding genes used as the non-pathogenic set for training and testing in this work. Sampling of variants was done to match the relative distribution across gene regions of the high-confidence pathogenic non-coding variants reported in Additional file 2: Table …
Sampling of variants was done to match the relative distribution across gene regions of the high-confidence pathogenic non-coding variants reported in Additional file 2: Table S1. Each entry is annotated with the following information: chromosome, position, reference and alternative allele, the name of the closest protein coding gene (as annotated by ANNOVAR) and the non-coding genomic region (as…

## Sheet: TableS3
chr	pos	ref	alt	closest_gene_name	annovar_genomic_region
19	10024322	C	T	OLFM2	UTR5
5	162887650	G	A	HMMR	UTR5
11	59807796	T	C	OOSP2	UTR5
15	66797492	G	A	ZWILCH	UTR5
2	114514098	A	C	SLC35F5	UTR5
5	180627917	C	T	TRIM7	UTR5
21	34602305	C	A	IFNAR2	UTR5
10	69835035	G	A	HERC4	UTR5
1	20834598	G	A	MUL1	UTR5
3	28390351	A	G	AZI2	UTR5
17	43138333	T	G	DCAKD	UTR5
12	103889716	G	A	C12orf42	UTR5
9	100395765	A	G	NCBP1	UTR5
3	160939141	C	T	NMD3	UTR5
20	12989901	T	C	SPTLC3	UTR5
13	38357494	G	A	TRPC4	UTR5
22	25170297	T	C	PIWIL3	UTR5
2	62081217	A	G	FAM161A	UTR5
4	57775116	G	C	REST	UTR5
14	25519106	T	A	STXBP6	UTR5
19	53073564	G	T	ZNF701	UTR5
17	74581945	A	G	ST6GALNAC2	UTR5
19	8579011	T	C	ZNF414	UTR5
1	161691586	G	A	FCRLB	UTR5
1	205600977	C	A	ELK4	UTR5
19	37178529	A	C	ZNF567	UTR5
5	161112693	C	T	GABRA6	UTR5
11	63706843	T	C	NAA40	UTR5
6	33267103	C	T	RGL2	UTR5
6	30035089	C	A	PPP1R11	UTR5
1	205312848	G	A	KLHDC8A	UTR5
15	74500238	C	T	STRA6	UTR5
7	148725734	C	T	PDIA4	UTR5
1	153004809	T	C	SPRR1B	UTR5
16	1843672	T	C	IGFALS	UTR5
16	2076931	C	G	SLC9A3R2	UTR5
12	53400178	C	T	EIF4B	UTR5
17	18855486	G	A	SLC5A10	UTR5
X	100805631	T	G	ARMCX1	UTR5
22	45559997	T	C	NUP50	UTR5
8	41754205	G	C	ANK1	UTR5
2	224702305	G	C	AP1S3	UTR5
8	21882524	G	T	NPM2	UTR5
7	127032663	A	T	ZNF800	UTR5
6	34123333	C	T	GRM4	UTR5
19	53360861	A	G	ZNF468	UTR5
14	77494682	G	A	IRF2BPL	UTR5
6	134273778	G	C	TBPL1	UTR5
20	62694319	G	T	TCEA2	UTR5
7	101272465	T	C	MYL10	UTR5
17	45909183	T	G	LRRC46	UTR5
7	87505430	C	G	SLC25A40	UTR5
8	19363425	C	T	CSGALNACT1	UTR5
1	150039678	G	A	VPS45	UTR5
6	46138615	G	T	ENPP5	UTR5
9	78505889	G	T	PCSK5	UTR5
3	3147196	A	G	IL5RA	UTR5
1	74663709	G	A	LRRIQ3	UTR5
12	121735681	C	T	CAMKK2	UTR5
8	29206056	C	T	DUSP4	UTR5
5	153825973	G	C	SAP30L	UTR5
1	190446806	G	C	BRINP3	UTR5
10	27443875	C	T	MASTL	UTR5
11	118175439	G	A	CD3E	UTR5
18	13612072	C	T	LDLRAD4	UTR5
17	6544275	T	C	TXNDC17	UTR5
17	80477649	C	G	FOXK2	UTR5
6	144287218	C	T	PLAGL1	UTR5
5	158635102	T	C	RNF145	UTR5
16	4524584	C	A	NMRAL1	UTR5
3	133614605	C	T	RAB6B	UTR5
2	9614683	G	C	IAH1	UTR5
20	52675259	G	T	BCAS1	UTR5
15	92937268	G	T	ST8SIA2	UTR5
22	42017264	A	G	XRCC6	UTR5
18	13825727	A	C	MC5R	UTR5
17	6659269	T	G	XAF1	UTR5
11	65554680	C	G	OVOL1	UTR5
5	43192453	A	C	NIM1K	UTR5
7	80267904	G	T	CD36	UTR5
16	46723598	T	C	ORC6	UTR5
15	26961861	T	C	GABRB3	UTR5
13	20532968	C	G	ZMYM2	UTR5
6	97285321	C	G	GPR63	UTR5
1	179545051	G	C	NPHS2	UTR5
13	110959717	T	C	COL4A2	UTR5
1	147142457	C	T	ACP6	UTR5
19	3557561	C	G	MFSD12	UTR5
5	167182055	G	A	TENM2	UTR5
16	28620242	A	G	SULT1A1	UTR5
19	55574403	C	G	RDH13	UTR5
X	101380667	G	C	TCEAL2	UTR5
1	203596280	C	T	ATP2B4	UTR5
17	18684527	G	C	TVP23B	UTR5
9	100934951	T	A	CORO2A	UTR5
2	20866720	G	C	GDF7	UTR5
22	21319443	C	A	AIFM3	UTR5
10	100205107	G	T	HPS1	UTR5
1	59249347	G	C	JUN	UTR5
13	108870616	A	C	LIG4	UTR5
12	92539378	G	A	BTG1	UTR5
20	44880287	C	T	CDH22	UTR5
7	108210428	T	C	DNAJB9	UTR5
13	103451050	C	A	KDELC1	UTR5
10	102505815	A	G	PAX2	UTR5
5	179125935	C	A	CANX	UTR5
4	699645	C	T	PCGF3	UTR5
X	26157045	C	A	MAGEB18	UTR5
11	1507795	G	A	MOB2	UTR5
19	16831060	C	T	NWD1	UTR5
7	139763023	C	A	PARP12	UTR5
17	22022759	C	A	MTRNR2L1	UTR5
2	202221921	C	T	ALS2CR12	UTR5
21	38455912	G	T	TTC3	UTR5
6	47445789	A	C	CD2AP	UTR5
13	113656216	C	T	MCF2L	UTR5
11	1432421	C	G	BRSK2	UTR5
16	2836651	C	A	PRSS33	UTR5
5	36151849	A	T	LMBRD2	UTR5
5	139060077	C	T	CXXC5	UTR5
6	31462753	C	T	MICB	UTR5
4	96761256	G	C	PDHA2	UTR5
17	3511808	A	G	TRPV1	UTR5
7	48128850	G	A	UPP1	UTR5
7	79764186	G	A	GNAI1	UTR5
11	6495375	G	A	TRIM3	UTR5
1	117210274	A	T	IGSF3	UTR5
16	3493495	G	A	ZNF597	UTR5
17	18544964	G	A	TBC1D28	UTR5
17	34524149	C	T	CCL3L1	UTR5
1	17338460	G	A	ATP13A2	UTR5
X	137793560	C	G	FGF13	UTR5
7	127881349	G	A	LEP	UTR5
14	35761592	G	A	PSMA6	UTR5
19	55327930	A	G	KIR3DL1	UTR5
11	8588823	G	A	STK33	UTR5
11	3663170	G	C	ART5	UTR5
12	104359647	G	A	TDG	UTR5
22	22899363	G	A	PRAME	UTR5
19	36643695	T	G	COX7A1	UTR5
17	73663296	C	A	SAP30BP	UTR5
16	75681743	C	G	TERF2IP	UTR5
1	196743964	C	A	CFHR3	UTR5
3	137893744	G	T	DBR1	UTR5
1	153044071	C	A	SPRR2B	UTR5
3	42306294	A	G	CCK	UTR5
6	31628216	C	T	C6orf47	UTR5
7	132766864	C	T	CHCHD3	UTR5
9	126774515	G	T	LHX2	UTR5
8	12869914	G	A	KIAA1456	UTR5
9	4742001	C	T	AK3	UTR5
9	84304055	C	T	TLE1	UTR5
6	44224924	C	A	SLC35B2	UTR5
6	31633165	C	A	GPANK1	UTR5
11	236811	G	A	PSMD13	UTR5
1	100818286	A	T	CDC14A	UTR5
2	178128693	A	C	NFE2L2	UTR5
19	17958777	T	C	JAK3	UTR5
1	31886833	T	C	SERINC2	UTR5
16	2979640	T	C	FLYWCH1	UTR5
19	18942888	C	G	UPF1	UTR5
1	91966445	A	G	CDC7	UTR5
1	154474875	G	A	TDRD10	UTR5
19	54882068	A	G	LAIR1	UTR5
1	16344466	C	T	HSPB7	UTR5
4	129209393	C	T	PGRMC2	UTR5
6	78173382	A	C	HTR1B	UTR5
6	32605234	G	A	HLA-DQA1	UTR5
4	8582513	T	G	GPR78	UTR5
19	54025194	C	G	ZNF331	UTR5
3	238639	C	G	CHL1	UTR5
17	8648103	G	A	CCDC42	UTR5
4	683017	G	A	MFSD7	UTR5
7	83278227	C	A	SEMA3E	UTR5
11	3150391	C	T	OSBPL5	UTR5
2	162930725	T	G	DPP4	UTR5
7	123389093	G	C	WASL	UTR5
5	54529458	C	G	CCNO	UTR5
4	1723265	A	G	TACC3	UTR5
2	231305191	G	T	SP100	UTR5
6	32013690	T	C	TNXB	UTR5
11	107578721	C	G	SLN	UTR5
1	108742892	T	G	SLC25A24	UTR5
6	80228673	T	C	LCA5	UTR5
9	86595801	G	T	RMI1	UTR5
2	182545218	C	T	NEUROD1	UTR5
10	128209959	G	T	C10orf90	UTR5
11	65340135	C	T	FAM89B	UTR5
1	171283477	T	A	FMO4	UTR5
11	70049523	A	G	FADD	UTR5
3	54961949	C	T	LRTM1	UTR5
10	123357482	T	C	FGFR2	UTR5
4	4291825	C	T	LYAR	UTR5
6	168228492	G	C	MLLT4	UTR5
16	30960507	T	C	ORAI3	UTR5
20	34025756	A	G	GDF5	UTR5
11	73661456	C	T	DNAJB13	UTR5
11	75236333	A	G	GDPD5	UTR5
19	20748522	C	A	ZNF737	UTR5
8	75896768	T	C	CRISPLD1	UTR5
9	79009204	C	T	RFK	UTR5
3	48229624	C	T	CDC25A	UTR5
X	119005587	T	C	RNF113A	UTR5
21	40033661	C	G	ERG	UTR5
1	158323760	C	T	CD1E	UTR5
12	16760883	A	T	LMO3	UTR5
5	100238801	A	G	ST8SIA4	UTR5
7	103848413	G	C	ORC5	UTR5
16	71264523	T	A	HYDIN	UTR5
4	4249483	C	T	TMEM128	UTR5
11	117800083	T	C	TMPRSS13	UTR5
13	23755127	G	A	SGCG	UTR5
9	75766838	A	G	ANXA1	UTR5
1	222886119	A	G	BROX	UTR5
6	109777049	C	T	MICAL1	UTR5
17	17399635	C	T	RASD1	UTR5
12	56615615	G	T	RNF41	UTR5
6	30029109	C	G	ZNRD1	UTR5
15	22925084	C	G	CYFIP1	UTR5
17	73974886	T	C	ACOX1	UTR5
4	140587125	A	T	MGST2	UTR5
8	11665805	C	T	FDFT1	UTR5
17	8279324	T	C	KRBA2	UTR5
18	47901516	A	G	SKA1	UTR5
5	157158326	G	C	THG1L	UTR5
4	56411741	C	A	CLOCK	UTR5
7	87230193	A	G	ABCB1	UTR5
16	28889971	C	T	ATP2A1	UTR5
15	59042143	G	T	ADAM10	UTR5
1	174969271	C	T	CACYBP	UTR5
14	23790059	T	C	PABPN1	UTR5
3	52720080	A	C	GNL3	UTR5
5	111093783	G	C	NREP	UTR5
2	99225168	C	T	UNC50	UTR5
1	202128768	C	G	PTPN7	UTR5
3	58563151	C	T	FAM107A	UTR5
8	50824431	T	C	SNTG1	UTR5
14	100772672	G	C	SLC25A29	UTR5
3	112564663	G	C	CD200R1L	UTR5
6	32709179	A	G	HLA-DQA2	UTR5
4	129733125	C	T	JADE1	UTR5
6	28411220	T	G	ZSCAN23	UTR5
20	45035213	T	C	ELMO2	UTR5
9	110047132	G	C	RAD23B	UTR5
11	66139854	G	A	SLC29A2	UTR5
14	20271979	T	C	OR4N2	UTR5
6	41196156	C	T	TREML4	UTR5
2	27309659	A	C	KHK	UTR5
20	33880146	T	A	FAM83C	UTR5
7	99036649	C	G	CPSF4	UTR5
5	850770	C	T	ZDHHC11	UTR5
19	42071167	T	G	CEACAM21	UTR5
1	1284490	G	A	DVL1	UTR5
4	122618117	C	T	ANXA5	UTR5
11	11643550	A	C	GALNT18	UTR5
11	111170540	A	G	COLCA1	UTR5
16	71748739	G	A	PHLPP2	UTR5
X	133594186	C	G	HPRT1	UTR5
16	89984739	A	G	MC1R	UTR5
2	98330052	C	A	ZAP70	UTR5
12	54070445	A	T	ATP5G2	UTR5
10	101492241	G	A	COX15	UTR5
20	16554067	A	G	KIF16B	UTR5
11	114401577	T	C	NXPE1	UTR5
6	168479790	C	T	FRMD1	UTR5
17	72733082	C	T	RAB37	UTR5
14	81405743	A	G	CEP128	UTR5
19	11406839	C	G	TSPAN16	UTR5
11	46940167	C	G	LRP4	UTR5
9	139305041	C	T	PMPCA	UTR5
6	31088232	A	G	CDSN	UTR5
19	35168964	C	T	ZNF302	UTR5
1	117602960	C	A	TTF2	UTR5
9	116222531	T	C	RGS3	UTR5
20	820161	C	A	FAM110A	UTR5
13	45985971	C	A	SLC25A30	UTR5
7	100882090	G	A	CLDN15	UTR5
17	18281110	G	T	EVPLL	UTR5
15	67418104	G	A	SMAD3	UTR5
22	19939096	G	A	COMT	UTR5
5	23507777	T	C	PRDM9	UTR5
6	34759954	A	G	UHRF1BP1	UTR5
2	233385202	C	T	PRSS56	UTR5
9	108456888	A	C	TMEM38B	UTR5
11	64757718	C	T	BATF2	UTR5
2	128284073	A	G	IWS1	UTR5
19	44331594	A	C	ZNF283	UTR5
6	28891522	G	A	TRIM27	UTR5
20	35973099	G	A	SRC	UTR5
4	113437027	G	A	NEUROG2	UTR5
1	28261600	A	C	SMPDL3B	UTR5
6	99375638	G	T	FBXL4	UTR5
18	63418098	C	G	CDH7	UTR5
1	203055101	A	G	MYOG	UTR5
8	127570688	G	A	FAM84B	UTR5
2	238395871	G	A	MLPH	UTR5
14	105713973	A	G	BRF1	UTR5
5	134871440	A	C	NEUROG1	UTR5
18	67624173	A	G	CD226	UTR5
1	153604519	G	A	S100A13	UTR5
19	14049191	G	A	PODNL1	UTR5
11	66056457	G	A	YIF1A	UTR5
16	4674954	C	G	MGRN1	UTR5
15	80987675	G	T	ABHD17C	UTR5
14	74181044	T	C	PNMA1	UTR5
3	46395313	A	G	CCR2	UTR5
4	8873470	A	C	HMX1	UTR5
17	76127483	C	T	TMC8	UTR5
20	1447670	C	T	NSFL1C	UTR5
9	4299453	C	T	GLIS3	UTR5
2	190649316	G	C	PMS1	UTR5
3	36421992	T	C	STAC	UTR5
1	212459015	G	T	PPP2R5A	UTR5
6	149539773	G	A	TAB2	UTR5
7	14029468	G	T	ETV1	UTR5
7	123508309	G	A	HYAL4	UTR5
10	47746978	C	A	ANXA8L1	UTR5
12	76953374	G	A	OSBPL8	UTR5
8	130798361	A	C	GSDMC	UTR5
2	149934100	T	C	LYPD6B	UTR5
4	36283313	A	C	DTHD1	UTR5
17	48172779	A	C	PDK2	UTR5
10	126107506	A	C	OAT	UTR5
18	43678024	G	A	ATP5A1	UTR5
6	30131349	T	C	TRIM15	UTR5
1	236767826	T	C	HEATR1	UTR5
5	139554866	G	C	CYSTM1	UTR5
10	11207045	G	A	CELF2	UTR5
19	44259077	C	T	SMG9	UTR5
12	5020435	G	A	KCNA1	UTR5
6	53213479	C	T	ELOVL5	UTR5
1	19972330	G	A	NBL1	UTR5
12	124429279	G	A	CCDC92	UTR5
8	56685933	C	A	TGS1	UTR5
1	75198740	A	C	CRYZ	UTR5
6	117803824	G	C	DCBLD1	UTR5
19	35739702	G	A	LSR	UTR5
12	3490546	T	C	PRMT8	UTR5
5	176513896	C	A	FGFR4	UTR5
12	106696586	A	G	TCP11L2	UTR5
15	49716241	A	C	FGF7	UTR5
19	22034761	T	G	ZNF43	UTR5
8	56986948	T	C	RPS20	UTR5
8	17941805	G	A	ASAH1	UTR5
16	68573347	G	A	ZFP90	UTR5
9	140122308	G	A	RNF224	UTR5
22	25004987	G	C	GGT1	UTR5
17	39471929	G	A	KRTAP17-1	UTR5
4	110223320	C	T	COL25A1	UTR5
11	94134472	A	C	GPR83	UTR5
1	1655928	G	C	CDK11A	UTR5
22	38005247	G	A	GGA1	UTR5
9	75231370	A	G	TMC1	UTR5
12	86230284	G	A	RASSF9	UTR5
2	71693845	G	A	DYSF	UTR5
6	112194496	G	C	FYN	UTR5
17	74733365	C	T	SRSF2	UTR5
11	71823133	G	A	ANAPC15	UTR5
20	6034532	C	T	LRRN4	UTR5
10	80828974	C	T	ZMIZ1	UTR5
13	97646583	A	C	OXGR1	UTR5
8	91094983	G	A	CALB1	UTR5
11	4629444	A	G	TRIM68	UTR5
2	242089450	G	A	PPP1R7	UTR5
1	217311068	C	T	ESRRG	UTR5
4	5889490	A	T	CRMP1	UTR5
9	108006948	T	C	SLC44A1	UTR5
17	8924875	G	T	NTN1	UTR5
7	82072958	A	G	CACNA2D1	UTR5
5	146435580	A	G	PPP2R2B	UTR5
4	152403735	G	C	FAM160A1	UTR5
11	11863080	G	A	USP47	UTR5
12	110152484	C	T	FAM222A	UTR5
12	113659260	T	C	TPCN1	UTR5
3	136537916	C	T	SLC35G2	UTR5
11	61717715	T	C	BEST1	UTR5
4	114900270	A	G	ARSJ	UTR5
2	242088855	C	G	PASK	UTR5
18	60986549	C	G	BCL2	UTR5
16	3550998	T	G	CLUAP1	UTR5
21	30671241	T	G	BACH1	UTR5
7	75544455	A	C	POR	UTR5
1	1051684	A	C	C1orf159	UTR5
9	130678772	A	C	ST6GALNAC4	UTR5
12	39299404	T	G	CPNE8	UTR5
6	26458265	T	C	BTN2A1	UTR5
1	95558237	C	T	TMEM56	UTR5
10	13115942	C	A	CCDC3	UTR5
22	22874538	G	C	ZNF280A	UTR5
17	46128122	A	G	NFE2L1	UTR5
7	88424291	C	T	C7orf62	UTR5
5	140227876	G	A	PCDHA9	UTR5
8	23712174	T	G	STC1	UTR5
18	29598809	T	C	RNF125	UTR5
4	186456617	A	G	PDLIM3	UTR5
10	81320139	C	G	SFTPA2	UTR5
9	6758164	C	T	KDM4C	UTR5
20	62103904	C	A	KCNQ2	UTR5
11	123525272	C	T	SCN3B	UTR5
3	81810725	C	T	GBE1	UTR5
14	89016855	G	T	PTPN21	UTR5
1	150480571	G	A	ECM1	UTR5
3	27525893	G	A	SLC4A7	UTR5
2	119988565	G	A	STEAP3	UTR5
17	73840567	C	T	UNC13D	UTR5
16	79633951	G	A	MAF	UTR5
1	116311380	A	G	CASQ2	UTR5
17	72581038	C	T	C17orf77	UTR5
6	31134625	A	G	POU5F1	UTR5
3	173322076	A	G	NLGN1	UTR5
2	137523172	C	T	THSD7B	UTR5
6	13328717	C	G	TBC1D7	UTR5
17	7621943	G	A	DNAH2	UTR5
8	33330612	T	C	FUT10	UTR5
6	71666609	C	T	B3GAT2	UTR5
4	38805983	T	C	TLR1	UTR5
3	179169230	T	G	GNB4	UTR5
11	10472239	A	G	AMPD3	UTR5
5	58571915	G	A	PDE4D	UTR5
17	5031946	G	A	USP6	UTR5
16	70147892	T	C	PDPR	UTR5
3	111760773	C	T	TMPRSS7	UTR5
16	56966011	G	A	HERPUD1	UTR5
2	256278	T	C	SH3YL1	UTR5
17	58603344	A	G	APPBP2	UTR5
1	112298378	T	C	DDX20	UTR5
6	43044620	A	G	PTK7	UTR5
1	166135732	G	A	FAM78B	UTR5
18	48351718	T	C	MRO	UTR5
4	178231071	G	A	NEIL3	UTR5
10	37891465	G	T	MTRNR2L7	UTR5
1	47184539	C	T	EFCAB14	UTR5
4	39046651	C	G	KLHL5	UTR5
2	110371692	C	A	SEPT10	UTR5
3	48723302	G	C	NCKIPSD	UTR5
3	85008511	G	T	CADM2	UTR5
14	58893791	T	G	TIMM9	UTR5
1	45956828	C	G	TESK2	UTR5
16	66638245	G	A	CMTM3	UTR5
8	33370261	G	A	TTI2	UTR5
9	97061985	T	C	ZNF169	UTR5
14	91884116	C	A	CCDC88C	UTR5
8	38965069	G	T	ADAM32	UTR5
3	143567207	A	G	SLC9A9	UTR5
12	62585735	G	C	FAM19A2	UTR5
7	112092254	G	A	IFRD1	UTR5
22	44708655	T	C	KIAA1644	UTR5
15	45421662	C	A	DUOXA1	UTR5
9	73483921	A	G	TRPM3	UTR5
1	158979950	A	G	IFI16	UTR5
12	111284831	C	G	CCDC63	UTR5
1	15479265	G	A	TMEM51	UTR5
18	13726682	G	C	RNMT	UTR5
17	35766475	A	G	ACACA	UTR5
12	25102192	C	T	BCAT1	UTR5
1	26485517	G	C	FAM110D	UTR5
18	72163592	G	A	CNDP2	UTR5
8	11558104	T	C	GATA4	UTR5
3	105086085	C	T	ALCAM	UTR5
4	8602793	T	C	CPZ	UTR5
12	125549956	C	T	AACS	UTR5
1	161068240	G	A	KLHDC9	UTR5
16	28875482	A	G	SH2B1	UTR5
10	51827660	G	A	FAM21A	UTR5
8	124194740	C	T	FAM83A	UTR5
10	60028894	C	T	CISD1	UTR5
17	40118807	C	T	CNP	UTR5
19	35645877	G	T	FXYD5	UTR5
6	84419006	C	G	SNAP91	UTR5
4	53611701	G	C	ERVMER34-1	UTR5
22	29999878	G	C	NF2	UTR5
1	234040544	G	A	SLC35F3	UTR5
8	356811	G	T	FBXO25	UTR5
6	111580734	C	T	KIAA1919	UTR5
7	50517271	G	A	FIGNL1	UTR5
1	1623975	A	T	SLC35E2B	UTR5
X	55246965	C	T	PAGE5	UTR5
6	30103923	G	A	TRIM40	UTR5
1	116185296	T	A	VANGL1	UTR5
10	43867141	C	T	FXYD4	UTR5
19	39421704	C	T	MRPS12	UTR5
6	3000112	A	G	NQO2	UTR5
1	35325413	C	T	SMIM12	UTR5
6	150285128	G	C	ULBP1	UTR5
19	49527556	G	A	CGB	UTR5
22	17680656	G	A	CECR1	UTR5
2	176015840	T	C	ATF2	UTR5
16	771234	C	T	FAM173A	UTR5
19	16045491	G	C	CYP4F11	UTR5
7	55086755	G	T	EGFR	UTR5
2	61296052	T	C	KIAA1841	UTR5
5	148033891	C	T	HTR4	UTR5
12	6602422	C	T	MRPL51	UTR5
14	103523598	T	C	CDC42BPB	UTR5
1	23751140	G	T	TCEA3	UTR5
12	120687935	G	C	PXN	UTR5
11	111797886	C	A	DIXDC1	UTR5
1	20879156	A	G	FAM43B	UTR5
17	34270681	A	G	LYZL6	UTR5
1	110527472	G	A	AHCYL1	UTR5
1	157014877	A	T	ARHGEF11	UTR5
4	68621623	G	C	GNRHR	UTR5
15	93014939	G	A	C15orf32	UTR5
4	83351845	G	T	ENOPH1	UTR5
10	6131627	T	C	RBM17	UTR5
8	101965087	C	T	YWHAZ	UTR5
14	35183888	C	G	CFL2	UTR5
20	43538733	T	C	PABPC1L	UTR5
7	149157997	T	C	ZNF777	UTR5
4	54232110	G	A	SCFD2	UTR5
4	159644494	G	C	PPID	UTR5
17	39150357	A	G	KRTAP3-3	UTR5
14	69658733	T	A	EXD2	UTR5
1	112046197	C	G	ADORA3	UTR5
12	21654831	G	T	GOLT1B	UTR5
17	3375131	C	T	SPATA22	UTR5
3	137483362	G	T	SOX14	UTR5
4	941518	C	T	TMEM175	UTR5
8	11352056	A	G	BLK	UTR5
5	131826310	G	A	IRF1	UTR5
21	47603099	C	T	SPATC1L	UTR5
5	170210761	C	T	GABRP	UTR5
15	27216508	A	C	GABRG3	UTR5
1	145075923	C	T	PDE4DIP	UTR5
11	118901262	C	T	SLC37A4	UTR5
3	159557953	T	C	SCHIP1	UTR5
7	102312173	C	T	POLR2J2	UTR5
19	43910649	G	T	TEX101	UTR5
17	13504884	T	G	HS3ST3A1	UTR5
14	70041487	A	G	CCDC177	UTR5
8	143781858	G	A	LY6K	UTR5
X	106143524	G	C	CLDN2	UTR5
15	49912946	T	C	FAM227B	UTR5
5	140797339	C	A	PCDHGB7	UTR5
7	83824112	G	A	SEMA3A	UTR5
10	101292805	T	G	NKX2-3	UTR5
12	27619827	A	G	SMCO2	UTR5
1	227058344	A	G	PSEN2	UTR5
2	160919020	C	T	PLA2R1	UTR5
4	164415792	G	A	TMA16	UTR5
9	72658903	C	T	MAMDC2	UTR5
2	152266731	T	A	RIF1	UTR5
19	52693277	T	C	PPP2R1A	UTR5
3	156878226	C	T	CCNL1	UTR5
7	97911020	C	T	BRI3	UTR5
19	45004305	G	C	ZNF180	UTR5
16	4784594	C	G	C16orf71	UTR5
18	56296120	A	G	ALPK2	UTR5
14	24899194	C	T	KHNYN	UTR5
1	110753808	G	A	KCNC4	UTR5
19	35454605	A	G	ZNF792	UTR5
1	110009434	A	C	SYPL2	UTR5
7	98246724	C	A	NPTX2	UTR5
9	133320127	G	T	ASS1	UTR5
18	44526798	A	C	KATNAL2	UTR5
1	1846461	C	T	CALML6	UTR5
3	39448204	C	T	RPSA	UTR5
19	2151515	G	A	AP3D1	UTR5
2	70520875	C	T	SNRPG	UTR5
6	35992126	G	A	SLC26A8	UTR5
1	152777964	G	A	LCE1C	UTR5
2	239148575	C	A	HES6	UTR5
14	24682837	G	A	CHMP4A	UTR5
15	66994830	C	T	SMAD6	UTR5
17	79784391	C	T	FAM195B	UTR5
3	46735098	C	G	ALS2CL	UTR5
10	1779498	T	C	ADARB2	UTR5
6	42016319	G	A	CCND3	UTR5
X	41554814	T	C	GPR34	UTR5
3	19988618	G	C	RAB5A	UTR5
2	152118271	G	A	RBM43	UTR5
14	64108454	G	C	WDR89	UTR5
19	55919229	C	T	UBE2S	UTR5
9	139743497	T	C	PHPT1	UTR5
12	47473726	A	G	AMIGO2	UTR5
3	153839207	C	G	ARHGEF26	UTR5
1	113231286	T	C	MOV10	UTR5
22	32598732	C	T	RFPL2	UTR5
14	75745626	C	T	FOS	UTR5
17	37119295	C	T	FBXO47	UTR5
12	100041774	G	A	FAM71C	UTR5
14	45430189	A	T	KLHL28	UTR5
7	63505837	C	T	ZNF727	UTR5
18	3449792	G	T	TGIF1	UTR5
19	44079687	G	A	XRCC1	UTR5
1	155214473	A	G	GBA	UTR5
19	5784762	G	A	PRR22	UTR5
12	56625045	T	C	SLC39A5	UTR5
8	17752830	G	C	FGL1	UTR5
22	44351351	T	C	SAMM50	UTR5
16	24267309	C	A	CACNG3	UTR5
12	124197099	C	T	ATP6V0A2	UTR5
8	144679299	G	A	EEF1D	UTR5
13	50008301	A	G	CAB39L	UTR5
2	113403662	T	C	SLC20A1	UTR5
13	96295321	A	G	DZIP1	UTR5
12	51420164	C	A	SLC11A2	UTR5
12	108955158	T	A	SART3	UTR5
4	186877386	G	A	SORBS2	UTR5
6	138539556	T	C	PBOV1	UTR5
7	128388059	A	G	CALU	UTR5
1	12851582	C	T	PRAMEF1	UTR5
19	46974728	C	T	PNMAL1	UTR5
2	3521051	C	T	ADI1	UTR5
11	19081436	T	G	MRGPRX2	UTR5
1	204042433	T	G	SOX13	UTR5
5	112196983	C	A	SRP19	UTR5
3	155523512	C	T	C3orf33	UTR5
11	114271207	T	C	C11orf71	UTR5
1	55446664	G	C	TMEM61	UTR5
11	560977	T	G	RASSF7	UTR5
9	130854052	C	A	SLC25A25	UTR5
8	1948888	G	A	KBTBD11	UTR5
7	155437475	T	C	RBM33	UTR5
20	18279104	G	A	ZNF133	UTR5
3	127542061	T	C	MGLL	UTR5
16	1543412	C	G	TELO2	UTR5
10	105677897	A	C	OBFC1	UTR5
6	10747996	T	C	TMEM14B	UTR5
12	80328847	G	A	PPP1R12A	UTR5
20	55966494	C	G	RBM38	UTR5
19	4279455	C	T	SHD	UTR5
17	40761628	A	G	TUBG1	UTR5
13	30424627	C	T	UBL3	UTR5
9	125137695	A	T	PTGS1	UTR5
6	31324955	C	T	HLA-B	UTR5
16	57220889	G	A	RSPRY1	UTR5
X	154114509	T	C	F8	UTR5
19	4559680	T	C	SEMA6B	UTR5
2	24272645	C	T	FKBP1B	UTR5
6	34855748	G	C	TAF11	UTR5
9	102861613	T	G	INVS	UTR5
14	21502825	T	C	RNASE13	UTR5
18	43684330	G	C	HAUS1	UTR5
19	57946924	G	C	ZNF749	UTR5
12	6579812	T	C	VAMP1	UTR5
12	108168706	G	A	ASCL4	UTR5
19	36523525	G	T	CLIP3	UTR5
1	29563059	C	T	PTPRU	UTR5
11	7570686	G	A	PPFIBP2	UTR5
20	17206970	C	G	PCSK2	UTR5
17	31258352	G	A	TMEM98	UTR5
5	159846074	A	G	SLU7	UTR5
17	8297605	G	A	RNF222	UTR5
10	27529549	C	A	ACBD5	UTR5
1	161014727	A	G	USF1	UTR5
7	23719779	G	A	FAM221A	UTR5
4	140217010	G	C	NDUFC1	UTR5
1	16370314	G	T	CLCNKB	UTR5
1	109935775	A	C	SORT1	UTR5
10	62671305	G	A	RHOBTB1	UTR5
22	45809624	C	A	RIBC2	UTR5
16	12059038	C	T	TNFRSF17	UTR5
17	7387973	T	C	POLR2A	UTR5
17	17140297	G	A	FLCN	UTR5
12	18891079	T	C	CAPZA3	UTR5
12	38710583	C	T	ALG10B	UTR5
15	75871521	C	T	PTPN9	UTR5
20	18810705	C	T	C20orf78	UTR5
19	4186395	T	G	ANKRD24	UTR5
3	49506299	C	T	DAG1	UTR5
17	79981205	G	A	LRRC45	UTR5
14	35099364	T	C	SNX6	UTR5
10	121356382	C	T	TIAL1	UTR5
2	43019730	A	G	HAAO	UTR5
22	42475703	T	G	SMDT1	UTR5
16	18812530	T	G	ARL6IP1	UTR5
19	10654705	C	T	ATG4D	UTR5
12	99038549	G	A	IKBIP	UTR5
1	179012947	C	G	FAM20B	UTR5
1	16091074	A	G	FBLIM1	UTR5
19	12405552	T	C	ZNF44	UTR5
4	115519620	T	G	UGT8	UTR5
8	133067315	G	A	OC90	UTR5
4	107176104	C	A	TBCK	UTR5
1	224544529	A	G	CNIH4	UTR5
3	16974628	T	C	PLCL2	UTR5
9	127020295	C	G	NEK6	UTR5
X	6452569	A	G	VCX3A	UTR5
17	3461236	T	C	TRPV3	UTR5
20	3996208	C	T	RNF24	UTR5
13	37248064	T	C	SERTM1	UTR5
X	8432991	G	A	VCX3B	UTR5
3	112359986	A	G	CCDC80	UTR5
12	15082004	T	A	ERP27	UTR5
X	57163925	C	T	SPIN2A	UTR5
3	131754053	A	G	CPNE4	UTR5
5	68530703	G	A	CDK7	UTR5
11	18814103	C	T	PTPN5	UTR5
1	152975083	T	A	SPRR3	UTR5
2	157189011	G	C	NR4A2	UTR5
8	110552577	T	C	EBAG9	UTR5
7	107384455	A	G	CBLL1	UTR5
19	58609457	A	G	ZSCAN18	UTR5
1	183559704	A	C	NCF2	UTR5
16	18801583	C	T	RPS15A	UTR5
20	16710791	G	T	SNRPB2	UTR5
X	49834282	C	G	CLCN5	UTR5
7	150027324	T	A	ZBED6CL	UTR5
19	44511223	T	G	ZNF230	UTR5
14	55658259	G	A	DLGAP5	UTR5
8	70983388	C	T	PRDM14	UTR5
2	33736857	G	A	RASGRP3	UTR5
12	91505384	G	A	LUM	UTR5
4	2965695	G	A	GRK4	UTR5
19	6372562	T	A	ALKBH7	UTR5
10	95790669	G	A	PLCE1	UTR5
4	5710647	A	G	EVC2	UTR5
1	89530860	A	G	GBP1	UTR5
19	18717637	G	A	CRLF1	UTR5
10	90750982	T	G	ACTA2	UTR5
16	6069484	C	T	RBFOX1	UTR5
9	131790531	C	T	SH3GLB2	UTR5
22	37678565	G	A	CYTH4	UTR5
11	125495740	A	G	CHEK1	UTR5
1	54065778	C	T	GLIS1	UTR5
20	43514337	G	T	YWHAB	UTR5
3	138426428	T	C	PIK3CB	UTR5
10	14987440	A	G	DCLRE1C	UTR5
19	4818487	C	A	TICAM1	UTR5
5	36242354	A	G	NADK2	UTR5
3	191034029	T	C	UTS2B	UTR5
7	1126876	G	A	GPER1	UTR5
16	88520027	G	C	ZFPM1	UTR5
9	215494	C	T	C9orf66	UTR5
21	43786606	G	A	TFF1	UTR5
11	125766204	G	C	PUS3	UTR5
1	59012404	A	C	OMA1	UTR5
4	154265827	T	G	MND1	UTR5
18	21166329	T	G	NPC1	UTR5
19	52076481	C	A	ZNF175	UTR5
2	37376291	G	A	EIF2AK2	UTR5
11	118955679	C	T	HMBS	UTR5
21	28338950	G	A	ADAMTS5	UTR5
11	706284	G	T	EPS8L2	UTR5
12	8377445	T	C	FAM90A1	UTR5
11	63871533	G	T	FLRT1	UTR5
12	63545680	G	A	AVPR1A	UTR5
11	5701409	G	C	TRIM5	UTR5
6	24358202	G	A	DCDC2	UTR5
12	93835994	G	T	UBE2N	UTR5
16	84328494	C	T	WFDC1	UTR5
2	26915624	G	T	KCNK3	UTR5
7	150020422	A	T	LRRC61	UTR5
14	59951278	T	C	JKAMP	UTR5
3	9406704	G	A	THUMPD3	UTR5
20	1166037	A	G	TMEM74B	UTR5
11	64527751	A	G	PYGM	UTR5
18	12702610	G	A	CEP76	UTR5
3	119421911	T	A	MAATS1	UTR5
10	77191441	C	A	C10orf11	UTR5
16	30773822	T	C	RNF40	UTR5
10	16859375	A	G	RSU1	UTR5
15	91073153	C	G	CRTC3	UTR5
1	8931463	T	C	ENO1	UTR5
10	43134086	C	A	ZNF33B	UTR5
2	87034776	G	T	CD8A	UTR5
19	39838954	C	G	SAMD4B	UTR5
2	219523439	T	C	ZNF142	UTR5
16	4838323	G	A	SEPT12	UTR5
2	136873549	A	T	CXCR4	UTR5
X	111697954	A	G	ZCCHC16	UTR5
21	46074565	C	G	KRTAP12-4	UTR5
8	6735399	C	T	DEFB1	UTR5
4	2470892	C	G	RNF4	UTR5
14	24809185	T	C	RIPK3	UTR5
22	50781776	G	C	PPP6R2	UTR5
2	228736341	C	G	DAW1	UTR5
3	130064807	T	C	COL6A5	UTR5
3	12526188	G	T	TSEN2	UTR5
7	158649280	T	C	WDR60	UTR5
8	144640506	G	C	GSDMD	UTR5
11	43964268	G	T	C11orf96	UTR5
17	42402119	T	C	SLC25A39	UTR5
5	39219615	T	C	FYB	UTR5
4	186347073	G	C	UFSP2	UTR5
2	127864546	G	A	BIN1	UTR5
6	167369992	A	G	RNASET2	UTR5
14	23588731	G	C	CEBPE	UTR5
9	25678797	G	A	TUSC1	UTR5
12	7055860	T	C	PTPN6	UTR5
1	14031756	A	C	PRDM2	UTR5
5	176937308	C	T	DOK3	UTR5
9	133771164	G	A	QRFP	UTR5
1	28562676	A	G	ATPIF1	UTR5
5	10250728	C	G	CCT5	UTR5
17	1419890	C	T	INPP5K	UTR5
3	42554426	A	C	VIPR1	UTR5
11	131780914	A	C	NTM	UTR5
16	2318335	A	G	RNPS1	UTR5
14	60559060	G	T	PCNXL4	UTR5
19	54368893	G	A	MYADM	UTR5
15	32907712	C	T	ARHGAP11A	UTR5
11	20044106	T	A	NAV2	UTR5
18	42260348	C	T	SETBP1	UTR5
14	37127044	C	G	PAX9	UTR5
6	83073965	G	A	TPBG	UTR5
22	36545137	A	T	APOL3	UTR5
14	57960474	G	A	C14orf105	UTR5
1	169768080	C	A	C1orf112	UTR5
11	196912	C	G	ODF3	UTR5
10	114205389	G	A	ZDHHC6	UTR5
11	47600438	C	T	KBTBD4	UTR5
18	67956148	G	C	SOCS6	UTR5
17	618039	G	A	VPS53	UTR5
13	67804205	A	G	PCDH9	UTR5
5	93447394	T	C	FAM172A	UTR5
11	61129724	A	G	CYB561A3	UTR5
1	10490539	G	C	APITD1	UTR5
X	134477613	A	C	ZNF75D	UTR5
17	42976540	G	A	EFTUD2	UTR5
11	65658157	G	T	CCDC85B	UTR5
16	740404	C	G	WDR24	UTR5
15	93631533	C	T	RGMA	UTR5
3	2280682	G	T	CNTN4	UTR5
17	40704008	C	G	HSD17B1	UTR5
6	40400868	C	T	LRFN2	UTR5
7	55954993	G	C	ZNF713	UTR5
7	64450711	A	T	ZNF117	UTR5
2	69002281	C	G	ARHGAP25	UTR5
13	26796448	A	G	RNF6	UTR5
18	32957283	C	T	ZNF396	UTR5
7	4169449	C	G	SDK1	UTR5
1	161994010	G	T	OLFML2B	UTR5
4	37892873	G	A	TBC1D1	UTR5
16	87423402	C	T	FBXO31	UTR5
3	75833969	G	A	ZNF717	UTR5
4	16085563	G	A	PROM1	UTR5
5	72861455	C	T	ANKRA2	UTR5
6	36515040	G	C	STK38	UTR5
3	50336661	T	C	HYAL3	UTR5
6	154360508	G	T	OPRM1	UTR5
22	30752942	C	A	CCDC157	UTR5
13	103718824	G	A	SLC10A2	UTR5
3	168864550	T	A	MECOM	UTR5
5	150227425	C	T	IRGM	UTR5
1	151009984	C	G	BNIPL	UTR5
11	85337705	G	C	DLG2	UTR5
X	69397388	A	G	DGAT2L6	UTR5
16	50731096	G	A	NOD2	UTR5
16	1383608	A	G	BAIAP3	UTR5
1	87170493	T	G	SH3GLB1	UTR5
16	55909270	T	A	CES5A	UTR5
5	61604204	C	A	KIF2A	UTR5
4	77134786	C	T	SCARB2	UTR5
16	27899400	C	T	GSG1L	UTR5
19	1076781	A	C	HMHA1	UTR5
17	79818360	T	G	P4HB	UTR5
18	9708279	A	G	RAB31	UTR5
9	90589502	G	C	CDK20	UTR5
15	80189533	G	A	MTHFS	UTR5
12	121341933	C	G	SPPL3	UTR5
14	94982426	C	A	SERPINA12	UTR5
X	153637305	T	C	DNASE1L1	UTR5
14	21028503	A	G	RNASE9	UTR5
6	150971889	G	A	PLEKHG1	UTR5
12	104851112	T	C	CHST11	UTR5
18	12320551	G	A	TUBB6	UTR5
7	150779962	C	T	TMUB1	UTR5
15	91477651	G	A	UNC45A	UTR5
6	32634426	G	A	HLA-DQB1	UTR5
1	162467014	C	G	UHMK1	UTR5
3	119500664	A	G	NR1I2	UTR5
1	34642688	G	A	C1orf94	UTR5
10	91011692	T	G	LIPA	UTR5
20	61427869	C	T	MRGBP	UTR5
3	111260975	C	T	CD96	UTR5
4	187112832	C	T	CYP4V2	UTR5
1	206288251	G	A	C1orf186	UTR5
6	35378778	C	T	PPARD	UTR5
6	46048000	T	C	CLIC5	UTR5
7	55433264	C	A	LANCL2	UTR5
4	163084887	G	A	FSTL5	UTR5
22	23522787	G	A	BCR	UTR5
22	35462249	T	C	ISX	UTR5
2	26700908	C	G	OTOF	UTR5
4	148402369	G	A	EDNRA	UTR5
14	42077288	A	G	LRFN5	UTR5
22	26825350	A	G	ASPHD2	UTR5
2	190526205	C	T	ASNSD1	UTR5
7	156433497	G	A	RNF32	UTR5
2	114036436	G	C	PAX8	UTR5
19	43709815	T	C	PSG4	UTR5
22	20103462	G	T	RANBP1	UTR5
17	46035180	G	A	PRR15L	UTR5
6	44191254	A	G	SLC29A1	UTR5
10	61469549	G	A	SLC16A9	UTR5
5	6633447	C	T	NSUN2	UTR5
12	92818102	T	C	CLLU1	UTR5
16	31470540	T	C	ARMC5	UTR5
18	12094006	C	T	ANKRD62	UTR5
15	99550882	C	T	PGPEP1L	UTR5
4	99579479	C	T	TSPAN5	UTR5
12	119772742	A	C	CCDC60	UTR5
X	100662901	G	A	GLA	UTR5
16	54319994	G	C	IRX3	UTR5
5	137673515	G	A	FAM53C	UTR5
6	89927426	G	T	GABRR1	UTR5
4	114682919	T	C	CAMK2D	UTR5
11	27742122	C	A	BDNF	UTR5
4	21546217	C	T	KCNIP4	UTR5
7	105162638	G	C	PUS7	UTR5
17	18768870	C	T	PRPSAP2	UTR5
11	64323080	C	T	SLC22A11	UTR5
14	24768949	G	C	DHRS1	UTR5
21	43922459	C	T	SLC37A1	UTR5
22	39883344	T	C	MGAT3	UTR5
3	126272252	G	A	C3orf22	UTR5
1	8021807	C	T	PARK7	UTR5
11	208235	G	A	RIC8A	UTR5
5	32585709	C	A	SUB1	UTR5
8	55014562	T	A	LYPLA1	UTR5
18	70209510	G	C	CBLN2	UTR5
10	88516595	T	C	BMPR1A	UTR5
16	55867013	T	C	CES1	UTR5
X	24665273	G	A	PCYT1B	UTR5
7	32534651	G	A	LSM5	UTR5
3	9833986	C	T	TADA3	UTR5
5	175740157	T	C	SIMC1	UTR5
15	75918072	G	A	SNUPN	UTR5
17	38119254	G	T	GSDMA	UTR5
9	2717698	C	G	KCNV2	UTR5
11	118994357	T	A	HINFP	UTR5
6	13487458	C	A	GFOD1	UTR5
7	135613262	G	A	LUZP6	UTR5
5	42565843	C	T	GHR	UTR5
2	225266667	G	A	FAM124B	UTR5
4	17812528	A	G	NCAPG	UTR5
X	16669123	C	T	S100G	UTR5
20	35927179	G	A	MANBAL	UTR5
12	19358363	G	A	PLEKHA5	UTR5
1	214724722	G	A	PTPN14	UTR5
11	64646034	G	C	EHD1	UTR5
9	131799261	C	T	FAM73B	UTR5
7	102715350	G	C	ARMC10	UTR5
7	27779765	G	A	TAX1BP1	UTR5
9	86323157	G	A	UBQLN1	UTR5
12	53662097	T	A	ESPL1	UTR5
4	57377377	G	A	ARL9	UTR5
4	100484814	C	T	TRMT10A	UTR5
1	231298699	T	G	TRIM67	UTR5
6	138893557	C	T	NHSL1	UTR5
1	179561683	A	T	TDRD5	UTR5
4	57522646	A	G	HOPX	UTR5
18	21017835	C	T	TMEM241	UTR5
7	121513317	C	G	PTPRZ1	UTR5
15	55611433	A	G	PIGB	UTR5
7	102696108	A	G	FBXL13	UTR5
2	55496116	C	T	MTIF2	UTR5
3	149192564	A	G	TM4SF4	UTR5
14	50999181	C	T	MAP4K5	UTR5
12	119419369	C	T	SRRM4	UTR5
X	17653480	C	A	NHS	UTR5
11	122526601	C	T	UBASH3B	UTR5
3	16216305	G	A	GALNT15	UTR5
4	48492287	G	T	ZAR1	UTR5
2	98612266	A	G	TMEM131	UTR5
19	58755366	G	A	ZNF544	UTR5
2	231729448	C	T	ITM2C	UTR5
8	81905533	G	A	PAG1	UTR5
19	22379587	G	T	ZNF676	UTR5
17	38210783	C	T	MED24	UTR5
6	31239896	T	C	HLA-C	UTR5
1	111148080	C	A	KCNA2	UTR5
7	89841218	G	A	STEAP2	UTR5
9	112211392	G	A	PTPN3	UTR5
16	88772746	C	T	RNF166	UTR5
1	156215899	G	A	PAQR6	UTR5
1	21043913	T	C	KIF17	UTR5
10	91097209	T	C	IFIT3	UTR5
2	192015928	C	T	STAT4	UTR5
21	31692377	A	C	KRTAP26-1	UTR5
17	74261375	A	C	UBALD2	UTR5
6	157744847	G	A	TMEM242	UTR5
1	46125880	T	C	GPBP1L1	UTR5
18	19243976	T	G	ABHD3	UTR5
1	39457016	C	T	AKIRIN1	UTR5
2	202316484	A	G	STRADB	UTR5
21	42218928	T	C	DSCAM	UTR5
11	73359802	C	G	PLEKHB1	UTR5
19	45926775	T	C	ERCC1	UTR5
8	22785361	C	A	PEBP4	UTR5
4	176987008	T	G	WDR17	UTR5
21	34775444	T	C	IFNGR2	UTR5
12	52431947	C	T	NR4A1	UTR5
12	130822446	G	T	PIWIL1	UTR5
14	51411248	T	C	PYGL	UTR5
17	80165809	T	C	CCDC57	UTR5
16	67571396	C	G	FAM65A	UTR5
2	74056313	G	C	STAMBP	UTR5
8	99129557	C	T	POP1	UTR5
19	2427815	A	G	TIMM13	UTR5
7	134671267	A	G	AGBL3	UTR5
19	20011811	T	C	ZNF93	UTR5
X	21874560	C	T	YY2	UTR5
20	62496661	G	C	TPD52L2	UTR5
15	89194643	A	G	ISG20	UTR5
1	226013041	G	A	EPHX1	UTR5
11	63275563	C	T	LGALS12	UTR5
22	32871227	C	T	FBXO7	UTR5
10	104263732	C	T	SUFU	UTR5
8	27630152	G	A	CCDC25	UTR5
5	140588373	C	T	PCDHB12	UTR5
7	97501160	G	T	ASNS	UTR5
8	124408645	C	T	ATAD2	UTR5
10	126716346	C	T	CTBP2	UTR5
4	100815617	A	C	LAMTOR3	UTR5
12	107486863	G	A	CRY1	UTR5
4	80994124	C	T	ANTXR2	UTR5
19	40854432	C	T	C19orf47	UTR5
6	19837966	T	C	ID4	UTR5
19	663131	C	T	RNF126	UTR5
11	113846006	T	C	HTR3A	UTR5
17	48450536	T	G	MRPL27	UTR5
17	34431287	G	T	CCL4	UTR5
5	132166540	G	C	SHROOM1	UTR5
15	38856923	C	T	RASGRP1	UTR5
17	61904546	A	G	FTSJ3	UTR5
3	111717751	C	T	TAGLN3	UTR5
8	61193760	T	G	CA8	UTR5
19	51487067	T	C	KLK7	UTR5
16	103923	C	G	SNRNP25	UTR5
4	88450217	C	T	SPARCL1	UTR5
8	125384436	C	G	TMEM65	UTR5
4	38777517	A	C	TLR10	UTR5
7	119913979	A	G	KCND2	UTR5
5	173316729	G	A	CPEB4	UTR5
2	37899280	T	A	CDC42EP3	UTR5
4	152147441	G	A	SH3D19	UTR5
6	52227016	T	C	PAQR8	UTR5
19	53394562	G	T	ZNF320	UTR5
12	133195367	T	C	P2RX2	UTR5
X	55291168	G	C	PAGE3	UTR5
10	95360964	A	C	RBP4	UTR5
19	17488141	A	C	PLVAP	UTR5
9	128510628	T	C	PBX3	UTR5
19	14800957	T	C	ZNF333	UTR5
9	130341253	A	G	FAM129B	UTR5
19	56687427	G	C	GALP	UTR5
20	207903	T	C	DEFB129	UTR5
16	56691893	G	T	MT1F	UTR5
2	183106758	T	G	PDE1A	UTR5
10	99531747	C	T	SFRP5	UTR5
20	18488754	G	C	SEC23B	UTR5
13	31039986	T	C	HMGB1	UTR5
6	130537005	G	A	SAMD3	UTR5
X	69502054	A	G	RAB41	UTR5
22	32334295	C	G	C22orf24	UTR5
6	2842276	T	G	SERPINB1	UTR5
17	43212963	G	T	ACBD4	UTR5
19	54693682	G	C	MBOAT7	UTR5
21	44527669	T	G	U2AF1	UTR5
16	84150378	A	G	MBTPS1	UTR5
11	65601466	C	T	SNX32	UTR5
2	233352548	G	T	ECEL1	UTR5
7	93203707	G	A	CALCR	UTR5
10	116444356	C	T	ABLIM1	UTR5
4	103748224	G	A	UBE2D3	UTR5
4	68829223	G	A	TMPRSS11A	UTR5
1	89458451	G	A	CCBL2	UTR5
1	245318688	C	T	KIF26B	UTR5
5	141348634	G	A	RNF14	UTR5
11	71901670	C	T	FOLR1	UTR5
17	73901143	G	A	MRPL38	UTR5
12	96336281	G	A	CCDC38	UTR5
12	109458948	A	G	SVOP	UTR5
1	110155524	T	C	GNAT2	UTR5
6	32939894	G	T	BRD2	UTR5
2	56150993	G	A	EFEMP1	UTR5
4	142610071	C	T	IL15	UTR5
8	103251255	C	A	RRM2B	UTR5
1	155947875	A	G	ARHGEF2	UTR5
16	2570373	T	C	AMDHD2	UTR5
7	32997029	G	A	FKBP9	UTR5
17	47209861	G	A	B4GALNT2	UTR5
7	139478175	T	G	TBXAS1	UTR5
3	186681589	T	C	ST6GAL1	UTR5
9	127615705	A	G	WDR38	UTR5
6	96025384	G	T	MANEA	UTR5
4	146403001	G	A	SMAD1	UTR5
2	80540600	C	T	CTNNA2	UTR5
7	6523824	C	T	KDELR2	UTR5
17	1183133	T	C	TUSC5	UTR5
10	116853177	C	G	ATRNL1	UTR5
20	42219265	T	C	IFT52	UTR5
12	78225186	C	A	NAV3	UTR5
16	57563111	A	G	CCDC102A	UTR5
2	47399064	C	T	CALM2	UTR5
2	27499037	A	G	DNAJC5G	UTR5
2	233414660	G	A	TIGD1	UTR5
17	79268733	T	C	SLC38A10	UTR5
19	37096073	C	G	ZNF529	UTR5
12	10460442	C	T	KLRD1	UTR5
20	23969285	C	G	GGTLC1	UTR5
18	2571281	C	T	METTL4	UTR5
11	124972691	T	C	TMEM218	UTR5
2	133174374	A	C	GPR39	UTR5
3	97541018	C	T	CRYBG3	UTR5
20	54987216	G	C	CASS4	UTR5
X	152990663	C	T	ABCD1	UTR5
3	88188420	G	A	ZNF654	UTR5
4	89619276	A	G	NAP1L5	UTR5
3	122283095	G	A	PARP9	UTR5
20	748974	T	C	SLC52A3	UTR5
X	100354886	C	G	CENPI	UTR5
3	158362391	C	T	GFM1	UTR5
15	72523689	C	T	PKM	UTR5
5	140529778	C	G	PCDHB6	UTR5
2	215674341	A	G	BARD1	UTR5
3	179065488	C	G	MFN1	UTR5
13	28024694	G	A	MTIF3	UTR5
1	156163906	C	T	SLC25A44	UTR5
X	106362033	G	A	RBM41	UTR5
16	23568892	A	G	UBFD1	UTR5
6	28304016	T	C	ZSCAN31	UTR5
3	113897801	C	T	DRD3	UTR5
3	51863322	G	A	IQCF3	UTR5
22	44577683	T	A	PARVG	UTR5
12	120554520	T	C	RAB35	UTR5
8	93977796	A	G	TRIQK	UTR5
2	79347603	T	C	REG1A	UTR5
12	58026786	G	T	B4GALNT1	UTR5
1	206643774	A	G	IKBKE	UTR5
17	41150471	G	C	RPL27	UTR5
X	153718976	A	C	SLC10A3	UTR5
7	105172685	G	C	RINT1	UTR5
11	4389587	G	C	OR52B4	UTR5
17	39093883	C	T	KRT23	UTR5
5	68788261	G	A	OCLN	UTR5
22	34316077	G	A	LARGE	UTR5
1	11751642	C	G	MAD2L2	UTR5
9	104297693	T	A	RNF20	UTR5
15	77363451	T	C	TSPAN3	UTR5
2	113789316	C	T	IL36B	UTR5
5	74063154	C	G	GFM2	UTR5
16	2260935	G	A	BRICD5	UTR5
3	20081801	C	A	KAT2B	UTR5
X	51075151	G	A	NUDT10	UTR5
17	17942613	C	T	GID4	UTR5
15	66084423	A	G	DENND4A	UTR5
7	23221492	T	A	NUPL2	UTR5
11	134146406	G	C	GLB1L3	UTR5
2	120517250	C	A	PTPN4	UTR5
10	94050988	C	G	MARCH5	UTR5
1	4715137	C	G	AJAP1	UTR5
5	150138634	A	G	DCTN4	UTR5
12	57623363	A	G	SHMT2	UTR5
6	110299522	A	C	GPR6	UTR5
9	21228182	G	T	IFNA17	UTR5
7	152373233	A	C	XRCC2	UTR5
7	37888488	G	T	NME8	UTR5
21	39644386	T	A	KCNJ15	UTR5
7	38217967	C	G	STARD3NL	UTR5
10	106028729	C	G	GSTO2	UTR5
7	54610293	A	G	VSTM2A	UTR5
6	30850395	A	G	DDR1	UTR5
6	108487877	A	G	NR2E1	UTR5
14	24456401	G	A	DHRS4L2	UTR5
3	125775428	G	A	SLC41A3	UTR5
2	105953909	G	C	C2orf49	UTR5
X	47327111	T	C	ZNF41	UTR5
22	37499692	A	G	TMPRSS6	UTR5
17	61851588	C	T	DDX42	UTR5
6	71377711	C	T	SMAP1	UTR5
19	3500641	C	T	DOHH	UTR5
14	73393246	G	C	DCAF4	UTR5
4	104640935	A	G	TACR3	UTR5
16	78063000	T	C	CLEC3A	UTR5
19	44669319	A	G	ZNF226	UTR5
1	209929453	G	T	TRAF3IP3	UTR5
1	38061572	G	T	GNL2	UTR5
17	49231627	G	A	NME1	UTR5
2	54013527	C	T	ASB3	UTR5
18	43652203	G	A	PSTPIP2	UTR5
16	3351387	T	C	TIGD7	UTR5
11	112034725	G	A	IL18	UTR5
13	37574708	G	A	EXOSC8	UTR5
3	52812613	C	T	ITIH1	UTR5
4	123843741	A	G	NUDT6	UTR5
22	43485385	T	G	TTLL1	UTR5
8	22298801	C	G	PPP3CC	UTR5
11	119205830	A	G	RNF26	UTR5
5	110407507	C	T	TSLP	UTR5
5	148206375	C	T	ADRB2	UTR5
19	55105673	C	T	LILRA1	UTR5
15	78556589	C	G	DNAJA4	UTR5
11	20621186	C	T	SLC6A5	UTR5
1	147013362	A	G	BCL9	UTR5
17	80190176	A	G	SLC16A3	UTR5
15	48937978	G	A	FBN1	UTR5
18	20513432	C	T	RBBP8	UTR5
1	46806242	G	T	NSUN4	UTR5
6	170102504	T	C	C6orf120	UTR5
10	38383286	G	C	ZNF37A	UTR5
2	106015412	G	C	FHL2	UTR5
6	31368370	T	C	MICA	UTR5
2	192110219	C	T	MYO1B	UTR5
3	44380208	C	A	TCAIM	UTR5
16	29910518	C	G	SEZ6L2	UTR5
11	8704091	C	T	RPL27A	UTR5
18	77724637	C	A	HSBP1L1	UTR5
2	127443771	G	T	GYPC	UTR5
7	66147110	C	A	RABGEF1	UTR5
1	109729368	T	C	KIAA1324	UTR5
6	33257268	T	G	WDR46	UTR5
20	24973383	A	G	APMAP	UTR5
7	114562423	C	T	MDFIC	UTR5
3	46448833	G	A	CCRL2	UTR5
8	12990734	C	A	DLC1	UTR5
6	74104285	A	C	DDX43	UTR5
19	50192640	C	T	ADM5	UTR5
13	46786337	G	A	LRRC63	UTR5
15	55489104	A	G	RSL24D1	UTR5
7	43798292	G	T	BLVRA	UTR5
X	48432791	T	C	RBM3	UTR5
4	10447976	C	T	ZNF518B	UTR5
12	8023530	C	T	SLC2A14	UTR5
17	62493167	A	G	POLG2	UTR5
10	48438734	C	T	GDF10	UTR5
5	128301211	A	G	SLC27A6	UTR5
19	44439355	G	C	ZNF45	UTR5
5	177659429	C	A	PHYKPL	UTR5
19	44576302	C	T	ZNF284	UTR5
21	34697264	T	C	IFNAR1	UTR5
X	144903160	C	G	SLITRK2	UTR5
16	8962252	A	G	CARHSP1	UTR5
1	93646207	T	C	TMED5	UTR5
6	30876034	G	T	GTF2H4	UTR5
10	99094436	G	A	FRAT2	UTR5
17	7578679	A	G	TP53	UTR5
16	89768056	C	G	SPATA2L	UTR5
5	65892448	C	G	MAST4	UTR5
10	32345345	T	C	KIF5B	UTR5
16	55515621	T	C	MMP2	UTR5
1	117910682	G	A	MAN1A2	UTR5
3	113557690	G	A	GRAMD1C	UTR5
8	27336765	T	A	CHRNA2	UTR5
1	173793106	C	T	CENPL	UTR5
15	23026044	G	A	NIPA2	UTR5
9	106856691	T	G	SMC2	UTR5
6	149795692	G	A	ZC3H12D	UTR5
20	34543125	G	A	SCAND1	UTR5
19	41036491	G	A	SPTBN4	UTR5
3	142375817	G	A	PLS1	UTR5
8	144771114	G	A	ZNF707	UTR5
21	38362536	T	C	HLCS	UTR5
4	77069602	A	C	NUP54	UTR5
6	153323945	G	T	MTRF1L	UTR5
7	20655268	C	G	ABCB5	UTR5
5	140602119	A	G	PCDHB14	UTR5
11	64578620	A	G	MEN1	UTR5
9	88714335	A	C	GOLM1	UTR5
10	72238763	G	T	PALD1	UTR5
11	61595564	C	T	FADS2	UTR5
22	22988799	G	A	GGTLC2	UTR5
1	200992701	G	A	KIF21B	UTR5
17	4487302	G	A	SMTNL2	UTR5
3	14723750	C	A	C3orf20	UTR5
1	160121450	G	T	ATP1A4	UTR5
10	28032360	G	A	MKX	UTR5
2	132233654	C	T	TUBA3D	UTR5
3	151058441	A	G	P2RY12	UTR5
11	62369018	C	G	MTA2	UTR5
19	53898432	A	G	ZNF765	UTR5
22	42466509	C	G	NAGA	UTR5
19	32896716	C	G	DPY19L3	UTR5
X	48456223	G	T	WDR13	UTR5
6	11105763	C	T	ERVFRD-1	UTR5
17	33759413	G	C	SLFN12	UTR5
11	1942686	C	T	TNNT3	UTR5
20	15177580	A	G	MACROD2	UTR5
17	3540042	G	A	CTNS	UTR5
1	113498283	A	C	SLC16A1	UTR5
3	11645992	T	C	VGLL4	UTR5
10	27149908	G	A	ABI1	UTR5
14	88852031	A	G	SPATA7	UTR5
22	42470317	T	C	FAM109B	UTR5
5	132202399	T	C	GDF9	UTR5
4	187630989	C	A	FAT1	UTR5
15	74528985	T	G	CCDC33	UTR5
7	1199790	G	C	ZFAND2A	UTR5
3	50608480	C	T	HEMK1	UTR5
9	139690840	G	A	CCDC183	UTR5
4	41362806	A	G	LIMCH1	UTR5
19	52839568	A	G	ZNF610	UTR5
12	49110582	C	G	CCNT1	UTR5
16	89287460	A	G	ZNF778	UTR5
7	29605935	G	A	PRR15	UTR5
5	52405432	T	A	MOCS2	UTR5
1	233749896	C	T	KCNK1	UTR5
1	54355105	A	G	YIPF1	UTR5
22	38598094	C	G	MAFF	UTR5
5	39394493	G	C	DAB2	UTR5
19	57183083	T	G	ZNF835	UTR5
15	78079304	A	G	LINGO1	UTR5
14	103243946	C	T	TRAF3	UTR5
1	36621910	G	C	MAP7D1	UTR5
11	62607568	G	C	WDR74	UTR5
22	37257177	G	A	NCF4	UTR5
16	85146039	G	C	FAM92B	UTR5
1	246887594	G	A	SCCPDH	UTR5
19	52298512	T	G	FPR3	UTR5
4	74735150	G	T	CXCL1	UTR5
3	120068155	G	C	LRRC58	UTR5
3	122233647	C	T	KPNA1	UTR5
12	130388173	G	A	TMEM132D	UTR5
3	31574258	A	C	STT3B	UTR5
3	3841220	A	G	LRRN1	UTR5
17	43225422	G	C	HEXIM1	UTR5
3	196230564	G	C	RNF168	UTR5
20	61569523	G	C	GID8	UTR5
17	66508243	C	A	PRKAR1A	UTR5
20	42193758	T	C	SGK2	UTR5
17	62893457	T	A	LRRC37A3	UTR5
5	57755843	C	T	PLK2	UTR5
19	49249698	C	T	IZUMO1	UTR5
14	95027844	C	T	SERPINA4	UTR5
6	27114883	C	T	HIST1H2AH	UTR5
7	130371325	G	C	TSGA13	UTR5
6	30685410	G	T	MDC1	UTR5
18	33877666	C	G	FHOD3	UTR5
20	58203852	C	T	PHACTR3	UTR5
8	42010466	A	G	AP3M2	UTR5
3	155572129	C	T	SLC33A1	UTR5
11	26743451	T	C	SLC5A12	UTR5
8	27169105	G	A	PTK2B	UTR5
6	7390077	C	T	RIOK1	UTR5
4	72649774	G	A	GC	UTR5
2	106754846	T	C	UXS1	UTR5
6	35995633	A	G	MAPK14	UTR5
1	154960019	T	G	FLAD1	UTR5
2	11674295	A	C	GREB1	UTR5
16	4838617	T	C	SMIM22	UTR5
11	207410	C	T	BET1L	UTR5
5	111754851	C	G	EPB41L4A	UTR5
9	841825	C	T	DMRT1	UTR5
1	84971819	G	A	GNG5	UTR5
13	53203389	G	C	HNRNPA1L2	UTR5
5	32711633	C	A	NPR3	UTR5
8	109095755	T	C	RSPO2	UTR5
6	42981856	C	A	KLHDC3	UTR5
20	32255034	T	C	ACTL10	UTR5
14	23526728	C	T	CDH24	UTR5
11	58190747	A	G	OR5B2	UTR5
8	99439272	T	C	KCNS2	UTR5
11	1629693	C	T	KRTAP5-3	UTR5
7	26904330	C	G	SKAP2	UTR5
15	78592036	C	T	WDR61	UTR5
12	117013676	C	T	MAP1LC3B2	UTR5
14	71001664	G	C	ADAM20	UTR5
8	56676535	C	G	TMEM68	UTR5
14	65016702	T	G	PPP1R36	UTR5
1	167523004	G	A	CREG1	UTR5
2	220094673	T	G	ANKZF1	UTR5
17	18218717	C	T	SMCR8	UTR5
3	52864693	T	G	ITIH4	UTR5
1	162760554	T	C	HSD17B7	UTR5
3	12329452	C	T	PPARG	UTR5
8	144099971	G	C	LY6E	UTR5
3	149095470	G	A	TM4SF1	UTR5
13	20437772	T	C	ZMYM5	UTR5
16	1362559	C	G	UBE2I	UTR5
8	19796671	T	G	LPL	UTR5
13	28196011	C	A	POLR1D	UTR5
6	22297595	T	C	PRL	UTR5
19	30156341	C	T	PLEKHF1	UTR5
20	4667334	G	C	PRNP	UTR5
7	134233851	C	T	AKR1B15	UTR5
22	50708731	A	G	MAPK11	UTR5
17	20370796	T	C	LGALS9B	UTR5
9	123689104	C	A	TRAF1	UTR5
7	112724795	G	T	GPR85	UTR5
8	9009121	C	G	PPP1R3B	UTR5
1	52082594	G	C	OSBPL9	UTR5
12	6643603	C	G	GAPDH	UTR5
1	170037624	C	T	KIFAP3	UTR5
12	95942550	C	G	USP44	UTR5
4	175839555	A	G	ADAM29	UTR5
16	4784040	G	C	ANKS3	UTR5
7	72349954	A	G	POM121	UTR5
2	136288273	C	T	ZRANB3	UTR5
4	26862754	C	T	STIM2	UTR5
1	211433420	T	A	RCOR3	UTR5
6	31107087	T	C	PSORS1C2	UTR5
1	41327871	C	A	CITED4	UTR5
7	77469486	C	T	PHTF2	UTR5
3	142839278	G	T	CHST2	UTR5
9	140353783	A	G	NSMF	UTR5
10	102222825	T	C	WNT8B	UTR5
X	48826976	G	C	KCND1	UTR5
19	56632583	C	G	ZNF787	UTR5
2	171785428	C	T	GORASP2	UTR5
7	89976001	G	A	GTPBP10	UTR5
15	49255422	T	C	SHC4	UTR5
14	24047669	A	C	JPH4	UTR5
2	26467666	G	A	HADHB	UTR5
19	49891522	A	G	CCDC155	UTR5
14	55494091	G	A	SOCS4	UTR5
2	207630338	C	T	FASTKD2	UTR5
8	125740204	G	A	MTSS1	UTR5
2	39107750	G	A	MORN2	UTR5
1	202432002	A	G	PPP1R12B	UTR5
3	101280710	C	T	TRMT10C	UTR5
22	39151898	G	A	SUN2	UTR5
7	29519498	G	A	CHN2	UTR5
14	92413987	G	A	FBLN5	UTR5
19	18385214	T	C	KIAA1683	UTR5
4	4387984	G	A	NSG1	UTR5
6	37787623	C	T	ZFAND3	UTR5
5	125931022	T	G	ALDH7A1	UTR5
10	70884013	G	A	VPS26A	UTR5
18	11981484	A	G	IMPA2	UTR5
2	219427491	C	T	USP37	UTR5
X	16141971	G	A	GRPR	UTR5
5	141017339	A	C	RELL2	UTR5
20	24930085	G	A	CST7	UTR5
1	179334984	A	G	AXDND1	UTR5
19	10419468	C	T	ZGLP1	UTR5
7	116165463	T	C	CAV1	UTR5
2	38830131	G	A	HNRNPLL	UTR5
5	159436161	C	T	TTC1	UTR5
9	36136566	A	C	GLIPR2	UTR5
8	63951451	A	C	GGH	UTR5
3	32023014	G	A	OSBPL10	UTR5
19	51471890	C	T	KLK6	UTR5
14	23846298	G	T	CMTM5	UTR5
11	124824066	C	T	CCDC15	UTR5
11	116662579	C	T	APOA5	UTR5
14	50360229	C	G	ARF6	UTR5
6	52285014	A	G	EFHC1	UTR5
1	156698346	C	A	RRNAD1	UTR5
19	46366476	C	A	SYMPK	UTR5
19	52034940	C	T	SIGLEC6	UTR5
18	3220050	G	A	MYOM1	UTR5
1	18957546	G	A	PAX7	UTR5
4	52714511	C	G	DCUN1D4	UTR5
14	20784718	G	T	CCNB1IP1	UTR5
2	74405952	T	C	MOB1A	UTR5
X	47863745	A	G	SPACA5	UTR5
3	46777881	C	G	PRSS46	UTR5
1	15573775	A	G	FHAD1	UTR5
3	15374085	G	T	SH3BP5	UTR5
16	20420932	T	C	ACSM5	UTR5
9	82187095	G	A	TLE4	UTR5
1	192127637	T	G	RGS18	UTR5
6	30688067	C	G	TUBB	UTR5
12	122297032	T	C	HPD	UTR5
15	39873284	G	A	THBS1	UTR5
9	19049596	C	A	RRAGA	UTR5
6	126102486	C	G	NCOA7	UTR5
6	33238962	A	T	VPS52	UTR5
3	11888259	C	G	TAMM41	UTR5
2	201390951	G	A	SGOL2	UTR5
8	101661803	G	A	SNX31	UTR5
20	327463	A	G	NRSN2	UTR5
7	128001403	C	T	PRRT4	UTR5
6	105850846	C	A	PREP	UTR5
3	189349247	A	T	TP63	UTR5
18	59992577	T	C	TNFRSF11A	UTR5
17	49230900	C	T	NME1-NME2	UTR5
6	84563085	T	C	RIPPLY2	UTR5
5	114516230	A	G	TRIM36	UTR5
9	130497591	C	T	TOR2A	UTR5
18	74844599	G	C	MBP	UTR5
7	73703939	C	T	CLIP2	UTR5
13	33160705	C	A	PDS5B	UTR5
16	69959223	G	A	WWP2	UTR5
20	60718778	T	G	SS18L1	UTR5
3	138665796	C	T	FOXL2	UTR5
5	77072121	G	C	TBCA	UTR5
22	17602164	C	G	CECR6	UTR5
8	1711918	G	C	CLN8	UTR5
19	16653249	G	A	CHERP	UTR5
1	207206057	T	C	C1orf116	UTR5
12	56498307	C	G	PA2G4	UTR5
2	71575643	A	T	ZNF638	UTR5
17	45401335	T	C	EFCAB13	UTR5
9	114423879	G	C	GNG10	UTR5
6	31620138	C	A	BAG6	UTR5
21	45078035	C	T	HSF2BP	UTR5
3	187009742	T	C	MASP1	UTR5
13	53024374	G	C	VPS36	UTR5
19	1490420	A	C	PCSK4	UTR5
18	21032796	C	A	RIOK3	UTR5
11	65338034	A	G	SSSCA1	UTR5
9	114521630	A	G	C9orf84	UTR5
5	57790337	T	C	GAPT	UTR5
1	153940739	A	C	CREB3L4	UTR5
1	52521776	C	T	TXNDC12	UTR5
11	101981277	T	C	YAP1	UTR5
2	26256840	A	C	RAB10	UTR5
16	90038786	C	A	CENPBD1	UTR5
4	157997377	T	C	GLRB	UTR5
10	115515120	G	A	PLEKHS1	UTR5
5	133450497	A	G	TCF7	UTR5
4	110834110	A	G	EGF	UTR5
18	68317984	C	T	GTSCR1	UTR5
14	75388803	G	A	RPS6KL1	UTR5
2	170551205	C	G	PHOSPHO2	UTR5
6	25962951	C	A	TRIM38	UTR5
18	74962447	A	G	GALR1	UTR5
17	80056066	A	G	FASN	UTR5
16	19421929	C	T	TMC5	UTR5
12	55042118	A	G	DCD	UTR5
5	149535255	G	A	PDGFRB	UTR5
22	36635967	A	G	APOL2	UTR5
6	10412188	T	C	TFAP2A	UTR5
15	54025353	C	T	WDR72	UTR5
1	38230758	C	A	EPHA10	UTR5
13	38172867	G	A	POSTN	UTR5
3	48488192	G	C	ATRIP	UTR5
1	165414511	C	A	RXRG	UTR5
18	55862847	G	A	NEDD4L	UTR5
15	79603489	C	T	TMED3	UTR5
X	114827827	C	T	PLS3	UTR5
10	45455227	T	C	RASSF4	UTR5
19	3708397	G	C	TJP3	UTR5
9	77703431	C	T	OSTF1	UTR5
9	35080011	C	A	FANCG	UTR5
22	50913338	G	A	SBF1	UTR5
7	2443302	T	G	CHST12	UTR5
17	5015148	A	G	ZNF232	UTR5
22	21386112	C	T	SLC7A4	UTR5
11	113345818	G	C	DRD2	UTR5
3	134204841	C	G	ANAPC13	UTR5
12	117799356	C	T	NOS1	UTR5
20	23669630	A	G	CST4	UTR5
4	3486357	C	T	DOK7	UTR5
11	71259502	C	T	KRTAP5-9	UTR5
11	118889378	G	A	TRAPPC4	UTR5
1	6094800	G	A	KCNAB2	UTR5
17	19771220	C	T	ULK2	UTR5
X	131352071	T	G	RAP2C	UTR5
15	63674295	T	C	CA12	UTR5
1	111833517	G	A	CHIA	UTR5
1	167059830	A	G	GPA33	UTR5
22	22863429	C	T	ZNF280B	UTR5
14	23288953	A	G	SLC7A7	UTR5
9	79115729	A	G	GCNT1	UTR5
4	186997767	C	A	TLR3	UTR5
12	91451942	A	G	KERA	UTR5
6	137143748	C	T	PEX7	UTR5
14	94423294	T	C	ASB2	UTR5
6	26383459	G	A	BTN2A2	UTR5
12	66563835	G	A	TMBIM4	UTR5
2	189342394	T	G	GULP1	UTR5
22	19279221	C	G	CLTCL1	UTR5
19	9434514	G	A	ZNF559	UTR5
12	100750952	T	C	SLC17A8	UTR5
9	549518	A	G	KANK1	UTR5
8	17579518	T	A	MTUS1	UTR5
19	5867748	G	T	FUT5	UTR5
21	33957834	G	A	TCP10L	UTR5
22	39417261	C	T	APOBEC3D	UTR5
16	31225405	G	A	TRIM72	UTR5
2	148778272	A	G	ORC4	UTR5
10	112837073	G	C	ADRA2A	UTR5
5	60140077	C	T	ELOVL7	UTR5
5	41071179	C	T	MROH2B	UTR5
2	209224578	A	G	PTH2R	UTR5
18	29027745	C	T	DSG3	UTR5
2	220174056	T	C	PTPRN	UTR5
17	55163385	C	G	AKAP1	UTR5
3	110791113	A	G	PVRL3	UTR5
16	12010366	C	T	GSPT1	UTR5
2	198540354	C	A	RFTN2	UTR5
4	156588968	G	A	GUCY1A3	UTR5
16	1834056	A	T	NUBP2	UTR5
20	4802986	G	C	RASSF2	UTR5
2	228190065	A	G	MFF	UTR5
9	95087824	T	G	CENPP	UTR5
17	73257830	C	T	MRPS7	UTR5
15	91565804	A	G	VPS33B	UTR5
15	78857896	T	A	CHRNA5	UTR5
8	95653366	A	G	ESRP1	UTR5
4	1857823	C	G	LETM1	UTR5
10	6244919	A	G	PFKFB3	UTR5
11	6518932	A	G	DNHD1	UTR5
4	69434217	G	A	UGT2B17	UTR5
8	120428758	G	A	NOV	UTR5
14	37696979	G	A	MIPOL1	UTR5
19	49558779	G	C	CGB7	UTR5
16	68119555	G	A	NFATC3	UTR5
1	162334100	T	C	NOS1AP	UTR5
6	100441911	C	T	MCHR2	UTR5
14	56068521	T	C	KTN1	UTR5
9	108335958	G	C	FKTN	UTR5
8	38644914	A	G	TACC1	UTR5
2	112813066	G	C	TMEM87B	UTR5
1	247335277	A	G	ZNF124	UTR5
7	31003639	C	T	GHRHR	UTR5
5	140248539	C	T	PCDHA11	UTR5
11	6281108	T	G	CCKBR	UTR5
8	110660933	T	C	SYBU	UTR5
11	119077003	C	T	CBL	UTR5
13	111365952	G	T	ING1	UTR5
6	96464060	C	T	FUT9	UTR5
9	100615949	C	A	FOXE1	UTR5
20	52199495	A	G	ZNF217	UTR5
2	158958471	G	A	UPP2	UTR5
2	31352176	A	T	GALNT14	UTR5
2	222438807	C	T	EPHA4	UTR5
13	41706800	A	G	KBTBD6	UTR5
10	5049637	T	G	AKR1C2	UTR5
6	168720359	G	A	DACT2	UTR5
10	70320483	A	G	TET1	UTR5
12	120933946	T	G	DYNLL1	UTR5
14	69260588	C	T	ZFP36L1	UTR5
9	139964917	G	A	SAPCD2	UTR5
19	2520716	T	C	GNG7	UTR5
9	104147193	C	T	BAAT	UTR5
8	41906694	A	T	KAT6A	UTR5
5	126112580	T	C	LMNB1	UTR5
13	50510401	C	G	SPRYD7	UTR5
20	42839461	G	A	OSER1	UTR5
12	107712569	G	A	BTBD11	UTR5
16	89724268	C	T	SPATA33	UTR5
1	40157143	C	T	HPCAL4	UTR5
3	138739617	A	G	PRR23B	UTR5
8	145690830	C	T	CYHR1	UTR5
3	35681065	G	A	ARPP21	UTR5
9	132597840	A	C	USP20	UTR5
19	2900930	C	T	ZNF57	UTR5
9	138853225	G	C	UBAC1	UTR5
6	32731313	T	A	HLA-DQB2	UTR5
14	74318547	C	G	PTGR2	UTR5
1	226070192	C	G	TMEM63A	UTR5
X	151936228	T	A	MAGEA3	UTR5
14	100842778	T	C	WDR25	UTR5
19	11305245	T	C	KANK2	UTR5
X	105415129	A	G	MUM1L1	UTR5
16	3062553	A	G	CLDN9	UTR5
21	30445774	G	C	CCT8	UTR5
3	133465283	A	G	TF	UTR5
20	44746982	T	C	CD40	UTR5
17	65373979	C	G	PITPNC1	UTR5
7	150755839	C	T	SLC4A2	UTR5
3	46539523	G	A	RTP3	UTR5
18	77867034	G	C	ADNP2	UTR5
3	135913296	C	G	MSL2	UTR5
21	15895685	C	T	SAMSN1	UTR5
15	67835066	T	A	MAP2K5	UTR5
22	25757367	G	A	LRP5L	UTR5
17	6338293	G	A	AIPL1	UTR5
8	145701453	A	C	FOXH1	UTR5
8	67974280	T	C	COPS5	UTR5
22	19842302	G	C	C22orf29	UTR5
1	234509865	T	G	COA6	UTR5
2	241564980	C	A	GPR35	UTR5
14	90422928	A	G	TDP1	UTR5
2	48844968	C	G	GTF2A1L	UTR5
6	127664661	G	A	ECHDC1	UTR5
1	92415049	G	C	BRDT	UTR5
22	17565932	T	C	IL17RA	UTR5
11	75062783	G	A	ARRB1	UTR5
19	4153659	G	A	CREB3L3	UTR5
6	75994572	G	A	TMEM30A	UTR5
11	129939826	C	T	APLP2	UTR5
17	57184162	A	C	TRIM37	UTR5
7	128312450	C	T	FAM71F2	UTR5
9	116139164	G	C	HDHD3	UTR5
13	49107241	T	C	RCBTB2	UTR5
4	40244347	T	C	RHOH	UTR5
1	171154378	A	G	FMO2	UTR5
2	237994419	A	G	COPS8	UTR5
2	49381585	C	T	FSHR	UTR5
9	35689949	A	T	TPM2	UTR5
12	57911468	A	G	DDIT3	UTR5
3	195635855	C	G	TNK2	UTR5
5	108719151	G	A	PJA2	UTR5
14	74454819	T	A	ENTPD5	UTR5
6	49989657	G	A	DEFB110	UTR5
16	71323499	C	T	CMTR2	UTR5
4	141348748	G	T	CLGN	UTR5
5	1201758	C	T	SLC6A19	UTR5
18	71815969	C	G	TIMM21	UTR5
6	160211554	T	G	MRPL18	UTR5
7	124405738	A	G	GPR37	UTR5
X	99664018	G	A	PCDH19	UTR5
6	106960039	G	A	AIM1	UTR5
16	2945248	G	C	FLYWCH2	UTR5
2	128405721	T	C	GPR17	UTR5
14	102553414	G	C	HSP90AA1	UTR5
1	202172943	A	G	LGR6	UTR5
11	120111041	G	C	POU2F3	UTR5
11	35639805	G	T	FJX1	UTR5
3	151034602	G	A	GPR87	UTR5
3	1134445	C	A	CNTN6	UTR5
19	1525307	G	A	PLK5	UTR5
10	99790398	C	G	CRTAC1	UTR5
11	69589959	A	G	FGF4	UTR5
11	6676897	T	C	DCHS1	UTR5
16	67880834	C	T	NUTF2	UTR5
10	103879971	G	T	LDB1	UTR5
3	32030544	C	T	ZNF860	UTR5
2	70995217	A	T	ADD2	UTR5
18	47088655	T	G	LIPG	UTR5
11	34073360	A	G	CAPRIN1	UTR5
22	23230001	C	T	IGLL5	UTR5
3	194406967	A	C	FAM43A	UTR5
16	66583647	A	G	TK2	UTR5
6	53520088	T	C	KLHL31	UTR5
19	36239484	A	G	LIN37	UTR5
3	68934434	T	G	FAM19A4	UTR5
12	12870695	T	C	CDKN1B	UTR5
14	96001383	A	C	GLRX5	UTR5
9	119449609	G	C	TRIM32	UTR5
1	169455008	G	A	SLC19A2	UTR5
17	61950979	G	A	CSH2	UTR5
8	134309010	C	A	NDRG1	UTR5
20	2451451	G	T	SNRPB	UTR5
16	83986888	G	A	OSGIN1	UTR5
7	156801924	G	A	MNX1	UTR5
7	151573731	G	A	PRKAG2	UTR5
5	42756940	C	T	CCDC152	UTR5
9	36400239	A	G	RNF38	UTR5
6	166796433	C	A	MPC1	UTR5
5	43313531	C	T	HMGCS1	UTR5
20	633968	G	A	SRXN1	UTR5
3	64009102	G	T	PSMD6	UTR5
11	64058822	A	G	KCNK4	UTR5
10	4868445	G	T	AKR1E2	UTR5
7	35734529	C	G	HERPUD2	UTR5
8	56792586	G	A	LYN	UTR5
14	48143852	C	T	MDGA2	UTR5
X	108976535	G	A	ACSL4	UTR5
9	33473893	T	G	NOL6	UTR5
19	53552216	A	G	ERVV-2	UTR5
12	27731160	G	A	PPFIBP1	UTR5
11	28129982	C	A	METTL15	UTR5
12	91572415	C	T	DCN	UTR5
5	138210895	C	A	LRRTM2	UTR5
19	4867690	A	G	PLIN3	UTR5
6	105584895	G	C	BVES	UTR5
1	112531507	C	A	KCND3	UTR5
3	119379352	C	T	POPDC2	UTR5
6	30951558	G	T	MUC21	UTR5
1	64971820	G	A	CACHD1	UTR5
4	185747176	G	A	ACSL1	UTR5
9	107690450	G	A	ABCA1	UTR5
7	4923273	C	T	RADIL	UTR5
19	33572089	G	C	GPATCH1	UTR5
22	45680870	G	C	UPK3A	UTR5
19	49401952	A	C	TULP2	UTR5
12	49075984	T	G	KANSL2	UTR5
6	3118947	A	G	BPHL	UTR5
10	94333827	G	A	IDE	UTR5
X	152160624	G	A	PNMA5	UTR5
X	130423359	C	G	IGSF1	UTR5
1	160990906	G	A	F11R	UTR5
2	207630093	C	A	MDH1B	UTR5
4	10669522	A	C	CLNK	UTR5
11	62380732	T	C	ROM1	UTR5
7	99102777	G	C	ZKSCAN5	UTR5
16	4852892	G	C	ROGDI	UTR5
6	31125978	A	T	CCHCR1	UTR5
10	69991749	T	G	ATOH7	UTR5
6	153304725	T	C	FBXO5	UTR5
14	38065020	G	A	TTC6	UTR5
12	96794116	T	A	CDK17	UTR5
6	88411584	G	A	AKIRIN2	UTR5
22	32754036	G	A	RFPL3	UTR5
8	73449863	G	A	KCNB2	UTR5
19	49496551	A	C	GYS1	UTR5
19	10628548	A	G	S1PR5	UTR5
19	13213516	A	G	LYL1	UTR5
19	33359479	G	A	SLC7A9	UTR5
17	21311915	C	A	KCNJ12	UTR5
4	57301681	G	A	PPAT	UTR5
11	74429987	G	A	CHRDL2	UTR5
14	74416665	T	C	COQ6	UTR5
5	169780757	C	T	KCNIP1	UTR5
12	93100366	G	A	C12orf74	UTR5
14	60716016	C	G	PPM1A	UTR5
3	194354032	G	C	TMEM44	UTR5
3	49236439	T	G	CCDC36	UTR5
11	34642728	A	T	EHF	UTR5
3	129034758	A	G	H1FX	UTR5
3	139396734	T	C	NMNAT3	UTR5
21	42798173	A	C	MX1	UTR5
19	17414138	G	T	ABHD8	UTR5
2	132558963	G	A	C2orf27B	UTR5
12	117175828	C	T	C12orf49	UTR5
6	170101996	C	G	WDR27	UTR5
9	115983540	G	A	FKBP15	UTR5
19	39522891	T	C	FBXO27	UTR5
1	44399176	A	T	ARTN	UTR5
15	96875270	C	T	NR2F2	UTR5
13	103451733	T	G	BIVM	UTR5
4	41216577	T	C	APBB2	UTR5
4	83350954	C	T	HNRNPDL	UTR5
8	114389348	C	G	CSMD3	UTR5
10	35426755	A	G	CREM	UTR5
20	14309952	A	G	FLRT3	UTR5
17	40169519	G	T	DNAJC7	UTR5
12	25348073	G	T	CASC1	UTR5
9	139305007	C	T	SDCCAG3	UTR5
1	200589813	C	A	KIF14	UTR5
1	91870410	G	C	HFM1	UTR5
X	23761386	C	G	ACOT9	UTR5
11	86749027	G	C	TMEM135	UTR5
14	104179267	T	C	XRCC3	UTR5
6	34725148	A	G	SNRPC	UTR5
11	73882260	T	G	PPME1	UTR5
8	124749610	C	T	ANXA13	UTR5
X	103268241	G	A	H2BFWT	UTR5
5	153857769	A	G	HAND1	UTR5
9	100700654	C	T	HEMGN	UTR5
16	75033297	C	T	ZNRF1	UTR5
7	7607261	A	G	MIOS	UTR5
19	44100207	G	C	IRGQ	UTR5
4	100485244	G	C	MTTP	UTR5
15	25101838	A	G	SNRPN	UTR5
9	130186700	C	T	ZNF79	UTR5
4	189026673	A	G	TRIML2	UTR5
6	119215402	A	C	ASF1A	UTR5
12	70132485	C	G	RAB3IP	UTR5
12	104350974	G	C	C12orf73	UTR5
6	26443614	T	G	BTN3A3	UTR5
16	4475868	A	T	DNAJA3	UTR5
17	7122624	G	A	DLG4	UTR5
16	2205821	G	A	TRAF7	UTR5
4	78979141	C	T	FRAS1	UTR5
14	21526044	T	C	RNASE8	UTR5
9	112970172	G	A	C9orf152	UTR5
17	7342806	C	T	FGF11	UTR5
12	91348786	G	T	CCER1	UTR5
3	44596896	T	C	ZKSCAN7	UTR5
11	102595666	C	G	MMP8	UTR5
15	65579033	G	A	PARP16	UTR5
1	23886073	T	C	ID3	UTR5
20	34117408	G	A	C20orf173	UTR5
17	45899057	C	T	OSBPL7	UTR5
18	77793872	T	C	TXNL4A	UTR5
8	145550465	A	G	DGAT1	UTR5
5	55149235	G	T	IL31RA	UTR5
9	23826017	A	C	ELAVL2	UTR5
6	123317677	A	G	CLVS2	UTR5
3	112693753	A	T	CD200R1	UTR5
1	179924111	G	A	CEP350	UTR5
1	183605243	C	G	RGL1	UTR5
22	18111431	T	C	ATP6V1E1	UTR5
1	156460308	T	A	MEF2D	UTR5
7	100027339	C	G	MEPCE	UTR5
6	158734876	G	A	TULP4	UTR5
10	35104190	G	T	PARD3	UTR5
17	48785165	C	T	ANKRD40	UTR5
6	29691140	C	G	HLA-F	UTR5
5	38846139	C	T	OSMR	UTR5
7	116139718	T	G	CAV2	UTR5
1	196621053	T	C	CFH	UTR5
8	145028003	G	A	PLEC	UTR5
6	166755975	T	C	SFT2D1	UTR5
20	62717930	C	T	OPRL1	UTR5
8	142146708	T	C	DENND3	UTR5
18	3262766	A	G	MYL12B	UTR5
18	11689452	C	T	GNAL	UTR5
4	20702103	G	T	PACRGL	UTR5
2	51256013	C	T	NRXN1	UTR5
19	34112985	G	A	CHST8	UTR5
3	178785549	G	A	ZMAT3	UTR5
7	43950363	T	G	URGCP	UTR5
19	51017835	G	A	ASPDH	UTR5
2	46746675	G	A	ATP6V1E2	UTR5
20	36148985	T	C	BLCAP	UTR5
21	32836319	G	A	TIAM1	UTR5
4	20253733	G	T	SLIT2	UTR5
15	78832792	G	T	PSMA4	UTR5
6	46097758	C	G	ENPP4	UTR5
1	64059644	C	G	PGM1	UTR5
3	10028514	G	A	EMC3	UTR5
1	85528006	C	A	WDR63	UTR5
11	18287809	G	A	SAA1	UTR5
1	89990520	G	A	LRRC8B	UTR5
11	43902620	G	A	ALKBH3	UTR5
1	1385211	A	G	ATAD3C	UTR5
1	100731820	G	A	RTCA	UTR5
19	39616493	G	A	PAK4	UTR5
19	55141954	G	A	LILRB1	UTR5
1	6614653	C	G	NOL9	UTR5
19	51456015	G	A	KLK5	UTR5
20	2481314	T	G	ZNF343	UTR5
18	77156174	G	A	NFATC1	UTR5
10	124913996	C	T	BUB3	UTR5
19	47287939	T	C	SLC1A5	UTR5
1	101704532	G	T	S1PR1	UTR5
4	176733450	G	T	GPM6A	UTR5
1	156571243	G	C	GPATCH4	UTR5
10	5005549	G	C	AKR1C1	UTR5
18	44336858	C	T	ST8SIA5	UTR5
2	70056946	G	A	GMCL1	UTR5
13	20806445	T	C	GJB6	UTR5
12	7901729	C	T	CLEC4C	UTR5
2	75061475	G	C	HK2	UTR5
11	111411280	T	C	LAYN	UTR5
1	227505713	A	C	CDC42BPA	UTR5
8	141467847	G	A	TRAPPC9	UTR5
12	1100450	T	C	ERC1	UTR5
9	35749014	G	A	GBA2	UTR5
1	228604248	A	G	TRIM17	UTR5
8	120885944	T	C	DEPTOR	UTR5
13	41363595	T	C	SLC25A15	UTR5
17	76210367	G	C	BIRC5	UTR5
15	45028587	C	T	TRIM69	UTR5
4	166794473	C	A	TLL1	UTR5
3	40498845	C	T	RPL14	UTR5
1	11322565	C	G	MTOR	UTR5
18	55470310	G	A	ATP8B1	UTR5
14	58906406	G	A	KIAA0586	UTR5
1	38097519	A	C	RSPO1	UTR5
6	90529343	C	T	MDN1	UTR5
8	21911231	T	C	DMTN	UTR5
5	64064943	G	A	CWC27	UTR5
10	27389314	C	T	ANKRD26	UTR5
11	93754508	G	A	HEPHL1	UTR5
2	73429742	T	G	NOTO	UTR5
7	86975025	G	T	CROT	UTR5
7	97841618	G	C	BHLHA15	UTR5
16	333138	T	C	PDIA2	UTR5
10	1102796	C	G	WDR37	UTR5
11	125753589	C	T	HYLS1	UTR5
10	43883342	T	A	HNRNPF	UTR5
15	80445292	G	C	FAH	UTR5
11	95522858	G	C	FAM76B	UTR5
7	44084292	C	G	DBNL	UTR5
7	32535288	T	G	AVL9	UTR5
10	32872120	C	T	CCDC7	UTR5
7	75831250	G	A	SRRM3	UTR5
6	38670837	G	A	GLO1	UTR5
12	56827974	C	T	TIMELESS	UTR5
20	23618656	C	G	CST3	UTR5
12	6960893	A	T	CDCA3	UTR5
6	11306381	T	C	NEDD9	UTR5
19	5824017	T	C	NRTN	UTR5
20	17662906	G	T	RRBP1	UTR5
3	135720241	T	C	PPP2R3A	UTR5
17	72541980	A	G	CD300C	UTR5
2	200820505	T	G	C2orf47	UTR5
5	176981469	C	T	FAM193B	UTR5
1	182360315	C	T	GLUL	UTR5
4	71248914	A	G	SMR3B	UTR5
11	18720304	C	G	TMEM86A	UTR5
7	129592517	G	A	UBE2H	UTR5
12	53497288	A	G	SOAT2	UTR5
3	182987515	G	A	B3GNT5	UTR5
5	121725290	A	G	SNCAIP	UTR5
9	138375872	G	C	PPP1R26	UTR5
1	224804649	G	A	CNIH3	UTR5
5	176057378	G	A	SNCB	UTR5
11	45687072	C	T	CHST1	UTR5
6	87647307	C	T	HTR1E	UTR5
16	57481305	T	C	CIAPIN1	UTR5
6	134638966	C	G	SGK1	UTR5
3	133293314	T	C	CDV3	UTR5
22	50051007	A	G	C22orf34	UTR5
18	33709245	G	A	SLC39A6	UTR5
13	73356410	C	T	PIBF1	UTR5
20	30193110	T	C	ID1	UTR5
11	67251035	C	T	AIP	UTR5
6	107077180	G	A	RTN4IP1	UTR5
9	43630712	A	G	SPATA31A6	UTR5
10	18940157	C	A	NSUN6	UTR5
11	47207362	G	A	PACSIN3	UTR5
X	13673454	G	A	TCEANC	UTR5
19	43969757	A	G	LYPD3	UTR5
1	229569803	A	G	ACTA1	UTR5
12	104324182	C	G	HSP90B1	UTR5
6	39080864	C	T	SAYSD1	UTR5
2	220092774	A	C	ATG9A	UTR5
2	44588941	G	A	PREPL	UTR5
16	2770529	A	T	PRSS27	UTR5
5	74907412	G	T	ANKDD1B	UTR5
14	55369512	G	A	GCH1	UTR5
1	40562993	T	C	PPT1	UTR5
1	207627693	T	C	CR2	UTR5
8	17354633	G	C	SLC7A2	UTR5
11	108535792	C	T	DDX10	UTR5
16	1877175	G	A	HAGH	UTR5
20	44462475	C	T	SNX21	UTR5
10	99258533	T	C	MMS19	UTR5
11	122753402	C	G	C11orf63	UTR5
4	967335	G	T	DGKQ	UTR5
6	127587915	T	G	RNF146	UTR5
1	10093070	G	C	UBE4B	UTR5
12	56915782	G	A	RBMS2	UTR5
22	18189469	G	A	BCL2L13	UTR5
15	79237324	C	A	CTSH	UTR5
5	175109219	G	A	HRH2	UTR5
2	110873440	C	T	MALL	UTR5
10	104005410	T	C	GBF1	UTR5
7	134212611	G	A	AKR1B10	UTR5
11	88070858	A	G	CTSC	UTR5
9	118916193	A	G	PAPPA	UTR5
10	60027615	G	A	IPMK	UTR5
17	27000391	A	G	SUPT6H	UTR5
3	9932337	G	C	JAGN1	UTR5
19	55477723	C	T	NLRP2	UTR5
11	124492791	G	T	TBRG1	UTR5
19	38397213	A	G	WDR87	UTR5
[truncated: 4,551 more rows]
