# Supplementary material for: NCBoost classifies pathogenic non-coding variants in Mendelian diseases through supervised learning on purifying selection signals in humans
Source: Genome Biol. 2019 Feb 11;20:32. doi: 10.1186/s13059-019-1634-2 (PMC6371618; doi:10.1186/s13059-019-1634-2)
Supplement: Supplementary file 5 — Table S4. Validation set including a “positive” set of 70 SNVs in non-coding regions of protein-coding genes newly reported in recent updates of the HGMD and ClinVar databases, and a “negative” set of 700 randomly sampled common human variants, matched per type of region to the “positive” set. (XLSX 36 kb) [file 13059_2019_1634_MOESM5_ESM.xlsx]

## Sheet: TableS4_Legend
Additional file 5: Table S4. Validation set including a ‘positive’ set of 70 SNVs in non-coding regions of protein-coding genes newly reported in recent updates of the HGMD and ClinVar databases, and a ‘negative’ set of 700 randomly sampled common human variants, matched per type of region to the ‘positive’ set.

## Sheet: Pathogenic_variants
chr	pos	ref	alt	closest_gene_name	annovar_genomic_region	associated_disease
1	26774026	A	G	DHDDS	intronic	Congenital_disorder_of_glycosylation_type_1bb
1	100381954	A	G	AGL	intronic	Glycogen_storage_disease_type_III|Glycogen_storage_disease_IIIa|Glycogen_storage_disease_IIIb
1	216064540	T	C	USH2A	intronic	Usher_syndrome|Usher_syndrome,_type_2A|Retinitis_pigmentosa_39
10	73494416	G	T	CDH23	intronic	Usher_syndrome,_type_1D
11	5247102	A	C	HBB	intronic	Beta_thalassemia_intermedia
11	47364815	T	C	MYBPC3	intronic	Hypertrophic_cardiomyopathy|Primary_familial_hypertrophic_cardiomyopathy|not_provided
11	47368581	C	G	MYBPC3	intronic	Familial_hypertrophic_cardiomyopathy_4
11	47368581	C	T	MYBPC3	intronic	not_provided
11	68697719	C	A	IGHMBP2	intronic	IGHMBP2-related_condition
11	108179837	A	G	ATM	intronic	Ataxia-telangiectasia_syndrome|Hereditary_cancer-predisposing_syndrome|Ataxia-telangiectasia_variant
11	134086816	T	C	NCAPD3	intronic	MICROCEPHALY_22,_PRIMARY,_AUTOSOMAL_RECESSIVE
12	6233714	C	T	VWF	UTR5	Von Willebrand disease 1
12	88508350	A	C	CEP290	intronic	Leber_congenital_amaurosis
13	60738073	G	A	DIAPH3	UTR5	Auditory neuropathy
15	48786466	G	T	FBN1	intronic	Marfan_syndrome
16	1576595	C	T	IFT140	intronic	Renal_dysplasia,_retinal_pigmentary_dystrophy,_cerebellar_ataxia_and_skeletal_dysplasia
17	3563518	G	A	CTNS	intronic	Nephropathic_cystinosis|Juvenile_nephropathic_cystinosis|Cystinosis,_ocular_nonnephropathic
17	4890930	C	T	CAMTA2	UTR5	Dystonia with tremor
17	8076849	T	C	TMEM107	UTR3	Leukoencephalopathy,_brain_calcifications,_and_cysts
17	8076850	C	T	TMEM107	UTR3	Leukoencephalopathy,_brain_calcifications,_and_cysts
17	41256988	T	C	BRCA1	intronic	Breast-ovarian_cancer,_familial_1
17	54925466	A	G	DGKE	intronic	Hemolytic-uremic_syndrome
19	11200053	G	A	LDLR	UTR5	Familial_hypercholesterolemia
19	11200074	C	G	LDLR	UTR5	Familial_hypercholesterolemia
19	11200075	A	G	LDLR	UTR5	Familial_hypercholesterolemia
19	11200083	C	G	LDLR	UTR5	Familial_hypercholesterolemia
19	11200127	C	T	LDLR	UTR5	Familial_hypercholesterolemia
19	11231284	C	G	LDLR	intronic	Familial_hypercholesterolemia
19	47249328	G	A	FKRP	UTR5	Limb-girdle_muscular_dystrophy-dystroglycanopathy,_type_C5
19	49468614	A	G	FTL	UTR5	Hyperferritinaemia-cataract syndrome
2	20182313	A	T	WDR35	intronic	Short_rib_polydactyly_syndrome_5
2	71900503	C	T	DYSF	intronic	Limb-girdle_muscular_dystrophy,_type_2B
2	132240423	G	A	TUBA3D	UTR3	Keratoconus
2	190445391	T	G	SLC40A1	UTR5	Hemochromatosis_type_4
2	202504987	G	A	TMEM237	intronic	Joubert_syndrome_14
2	227890527	C	A	COL4A4	intronic	not_provided
21	47409881	C	T	COL6A1	intronic	Bethlem_myopathy_1
22	32150851	G	C	DEPDC5	UTR5	Rolandic_epilepsy
7	44229009	G	A	GCK	UTR5	Diabetes, MODY
7	74203683	G	A	NCF1	UTR3	Familial_hypertrophic_cardiomyopathy_4
7	117229530	G	T	CFTR	intronic	Cystic_fibrosis
7	117267864	A	G	CFTR	intronic	Inborn_genetic_diseases|Cystic_fibrosis
8	11612500	T	C	GATA4	intronic	Congenital_heart_disease
8	11614418	G	A	GATA4	intronic	Congenital_heart_disease
8	11617152	T	C	GATA4	UTR3	Congenital_heart_disease
8	42692948	A	G	THAP1	UTR3	Dystonia
8	102505561	G	T	GRHL2	intronic	Posterior polymorphous corneal dystrophy 4
9	34649617	C	T	GALT	intronic	Deficiency_of_UDPglucose-hexose-1-phosphate_uridylyltransferase
9	37782146	T	C	EXOSC3	intronic	not_provided
9	123182253	T	C	CDK5RAP2	intronic	Primary_autosomal_recessive_microcephaly_3
9	137686903	T	G	COL5A1	intronic	Ehlers-Danlos_syndrome,_classic_type
X	31279780	T	C	DMD	intronic	Duchenne_muscular_dystrophy|Becker_muscular_dystrophy|Dilated_cardiomyopathy_3B
X	32669100	G	A	DMD	intronic	Duchenne_muscular_dystrophy|Becker_muscular_dystrophy|Dilated_cardiomyopathy_3B
X	38160137	C	T	RPGR	intronic	Retinitis_pigmentosa_15
X	38211793	T	G	OTC	UTR5	Ornithine transcarbamylase deficiency
X	38211808	G	A	OTC	UTR5	Ornithine transcarbamylase deficiency
X	38211811	A	G	OTC	UTR5	Ornithine transcarbamylase deficiency
X	38211834	C	T	OTC	UTR5	Ornithine transcarbamylase deficiency
X	38211835	C	T	OTC	UTR5	Ornithine transcarbamylase deficiency
X	38211844	C	A	OTC	UTR5	Ornithine transcarbamylase deficiency
X	38260946	G	A	OTC	intronic	Hyperammonemia|Protein_avoidance|Abnormality_of_ornithine_metabolism|Ornithine_carbamoyltransferase_deficiency
X	100654735	C	T	RPL36A-HNRNPH2	intronic	Fabry_disease|Fabry_disease,_cardiac_variant
X	107816787	T	G	COL4A5	intronic	Alport_syndrome,_X-linked_recessive
X	107816792	G	A	COL4A5	intronic	Alport_syndrome,_X-linked_recessive
X	107838719	T	A	COL4A5	intronic	Alport_syndrome,_X-linked_recessive
X	107845097	A	G	COL4A5	intronic	Alport_syndrome,_X-linked_recessive
X	107908726	C	A	COL4A5	intronic	Alport_syndrome,_X-linked_recessive
X	107938272	T	C	COL4A5	intronic	Alport_syndrome,_X-linked_recessive
X	149767045	T	A	MTM1	intronic	not_provided
X	153592001	A	T	FLNA	intronic	Periventricular_nodular_heterotopia_1|Intestinal_pseudoobstruction_neuronal_chronic_idiopathic_X-linked

## Sheet: Common_variants
chr	pos	ref	alt	closest_gene_name	annovar_genomic_region
1	1356550	A	G	ANKRD65	UTR5
1	1551428	C	T	MIB2	UTR5
1	1588543	C	A	CDK11B	intronic
1	12854930	T	G	PRAMEF1	UTR5
1	13377034	C	T	PRAMEF18	intronic
1	15068997	G	A	KAZN	intronic
1	15541537	C	T	TMEM51	UTR5
1	15842329	C	T	CASP9	intronic
1	21766776	G	C	NBPF3	UTR5
1	23773851	A	G	ASAP3	intronic
1	32580054	T	A	KPNA6	intronic
1	40125704	T	C	NT5C1A	intronic
1	43882935	A	G	SZT2	intronic
1	46353332	A	G	MAST2	intronic
1	51415247	T	G	FAF1	intronic
1	52521798	G	T	TXNDC12	UTR5
1	54066038	C	T	GLIS1	intronic
1	54706480	T	G	SSBP3	intronic
1	55021800	G	A	ACOT11	intronic
1	61915894	T	C	NFIA	intronic
1	65311117	C	T	JAK1	intronic
1	70383608	T	C	LRRC7	intronic
1	70883840	A	G	CTH	intronic
1	78603846	G	A	GIPC2	UTR3
1	92603810	T	G	BTBD8	intronic
1	93954301	A	T	FNBP1L	intronic
1	94207665	A	G	BCAR3	intronic
1	94561272	A	C	ABCA4	intronic
1	99213279	C	T	SNX7	intronic
1	109574957	C	A	WDR47	intronic
1	111859300	G	C	CHIA	intronic
1	117476444	T	G	PTGFRN	intronic
1	149982626	A	G	OTUD7B	UTR5
1	151669442	C	T	SNX27	UTR3
1	153279274	A	G	PGLYRP3	intronic
1	156344470	C	T	RHBG	UTR5
1	158048121	G	A	KIRREL	intronic
1	159913388	G	A	IGSF9	UTR5
1	161601133	T	C	FCGR3B	UTR5
1	161736035	A	G	ATF6	UTR5
1	162354803	G	C	C1orf226	UTR3
1	165298285	T	C	LMX1A	intronic
1	173901520	C	T	RC3H1	UTR3
1	174352587	T	G	RABGAP1L	intronic
1	182556036	A	G	RNASEL	UTR5
1	200866404	C	T	C1orf106	intronic
1	201437999	C	T	PHLDA3	UTR5
1	202202490	G	A	LGR6	intronic
1	203459420	C	T	PRELP	UTR3
1	204955329	A	G	NFASC	intronic
1	205473974	C	G	CDK18	UTR5
1	205568438	G	T	MFSD4	intronic
1	206976233	G	C	IL19	intronic
1	210027723	T	A	DIEXF	UTR3
1	210697177	C	T	HHAT	intronic
1	211151669	C	T	KCNH1	intronic
1	214724668	G	A	PTPN14	UTR5
1	224871170	G	A	CNIH3	intronic
1	231340433	C	T	TRIM67	intronic
1	235324545	T	A	RBM34	UTR5
1	236015318	T	C	LYST	intronic
1	237065583	G	T	MTR	UTR3
1	242542378	T	C	PLD5	intronic
1	246228371	T	C	SMYD3	intronic
10	1688112	A	C	ADARB2	intronic
10	12081920	G	T	UPF2	intronic
10	12188583	G	C	SEC61A2	intronic
10	16993200	A	C	CUBN	intronic
10	20192221	A	G	PLXDC2	intronic
10	25239769	C	A	PRTFDC1	intronic
10	26515666	G	A	GAD2	intronic
10	34768302	A	G	PARD3	intronic
10	38313103	A	G	ZNF33A	intronic
10	47666011	G	A	ANTXRL	intronic
10	53009470	A	G	PRKG1	intronic
10	65381740	A	G	REEP3	UTR3
10	68951027	G	A	CTNNA3	intronic
10	78075543	A	G	C10orf11	intronic
10	81071606	G	A	ZMIZ1	intronic
10	82346795	T	C	SH2D4B	intronic
10	83962499	T	G	NRG3	intronic
10	85899259	T	A	GHITM	UTR5
10	89465897	G	A	PAPSS2	intronic
10	91097258	G	A	IFIT3	UTR5
10	103747505	C	T	C10orf76	intronic
10	111967555	C	T	MXI1	UTR5
10	112443681	A	C	RBM20	intronic
10	116415598	T	C	ABLIM1	intronic
10	117521953	A	T	ATRNL1	intronic
10	118136661	G	A	CCDC172	intronic
10	118614857	C	A	ENO4	intronic
10	119800803	T	C	RAB11FIP2	intronic
10	121095400	A	C	GRK5	intronic
10	123674486	C	T	ATE1	intronic
10	128793711	G	A	DOCK1	intronic
11	208235	G	A	RIC8A	UTR5
11	403545	C	T	PKP3	intronic
11	2986922	G	A	NAP1L4	intronic
11	19081436	T	G	MRGPRX2	UTR5
11	20026717	A	G	NAV2	intronic
11	20626593	T	C	SLC6A5	intronic
11	20741398	A	G	NELL1	intronic
11	36619761	A	G	RAG2	UTR5
11	44087989	G	T	ACCS	UTR5
11	44283572	T	G	ALX4	UTR3
11	46697142	C	T	ATG13	UTR3
11	47011429	A	G	C11orf49	intronic
11	48035474	G	A	PTPRJ	intronic
11	61450137	A	G	DAGLA	intronic
11	63871549	T	C	FLRT1	UTR5
11	65910365	T	C	PACS1	intronic
11	70935766	T	C	SHANK2	UTR5
11	73795141	T	C	C2CD3	intronic
11	78859837	G	A	TENM4	UTR5
11	85359072	T	A	TMEM126A	UTR5
11	88059881	T	A	CTSC	intronic
11	88720813	G	C	GRM5	intronic
11	89881373	C	T	NAALAD2	intronic
11	99091883	C	G	CNTN5	intronic
11	100633303	C	T	ARHGAP42	intronic
11	107969947	G	C	CUL5	intronic
11	117578440	G	A	DSCAML1	intronic
11	120670751	C	T	GRIK4	intronic
11	122675193	C	A	UBASH3B	intronic
11	124543803	T	G	SPA17	UTR5
11	125495211	T	C	CHEK1	UTR5
11	126694633	G	A	KIRREL3	intronic
11	130578268	C	T	C11orf44	intronic
11	132717516	A	C	OPCML	intronic
11	134094399	T	C	NCAPD3	UTR5
11	134113744	A	G	VPS26B	intronic
12	1831785	T	C	ADIPOR2	intronic
12	4545064	G	A	FGF6	intronic
12	7342343	C	G	PEX5	UTR5
12	8379008	C	G	FAM90A1	UTR5
12	10022148	T	G	CLEC2B	UTR5
12	10282736	T	C	CLEC7A	UTR5
12	10312914	G	A	OLR1	intronic
12	14073150	T	C	GRIN2B	intronic
12	14956331	C	T	WBP11	UTR5
12	15374392	A	G	RERG	UTR5
12	15871975	G	A	EPS8	intronic
12	19358363	G	A	PLEKHA5	UTR5
12	21003849	T	C	SLCO1B3	intronic
12	21323527	T	C	SLCO1B1	intronic
12	24564073	G	A	SOX5	intronic
12	26887731	A	G	ITPR2	intronic
12	27626391	C	T	SMCO2	intronic
12	33583148	T	C	SYT10	intronic
12	41099647	G	T	CNTN1	intronic
12	41868585	C	A	PDZRN4	intronic
12	53662097	T	A	ESPL1	UTR5
12	54651471	A	G	CBX5	UTR5
12	56983424	A	G	RBMS2	UTR3
12	62120103	G	T	FAM19A2	intronic
12	62922143	G	A	MON2	intronic
12	65608683	C	T	LEMD3	intronic
12	78297751	C	T	NAV3	intronic
12	79554733	C	T	SYT1	intronic
12	81523035	G	A	ACSS3	intronic
12	94188497	A	G	CRADD	intronic
12	99244826	T	C	ANKS1B	intronic
12	101286264	A	G	ANO4	intronic
12	104680842	C	G	TXNRD1	UTR5
12	111746499	A	G	CUX2	intronic
12	117251610	C	T	RNFT2	intronic
12	120933946	T	G	DYNLL1	UTR5
12	125007401	A	G	NCOR2	intronic
12	125302400	C	T	SCARB1	intronic
12	133198909	T	C	P2RX2	UTR3
12	133368584	G	C	GOLGA3	intronic
13	21407492	C	G	XPO4	intronic
13	25990809	C	T	ATP8A2	intronic
13	26755012	T	G	RNF6	intronic
13	33238233	T	C	PDS5B	intronic
13	39956090	G	A	LHFP	intronic
13	50328497	G	C	KPNA3	intronic
13	52352254	G	A	DHRS12	intronic
13	70553777	T	G	KLHL1	intronic
13	76056165	T	C	TBC1D4	UTR5
13	92302701	A	C	GPC5	intronic
13	94212480	G	T	GPC6	intronic
13	103311698	A	T	TPP2	intronic
14	21945415	A	G	TOX4	UTR5
14	24767767	G	A	DHRS1	intronic
14	30223510	C	T	PRKD1	intronic
14	31434411	A	G	STRN3	intronic
14	32183970	A	T	NUBPL	UTR5
14	32907188	A	G	AKAP6	intronic
14	33450000	C	T	NPAS3	intronic
14	37486281	G	A	SLC25A21	intronic
14	37696979	G	A	MIPOL1	UTR5
14	52461497	T	C	C14orf166	intronic
14	53380220	C	T	FERMT2	intronic
14	58564594	C	T	C14orf37	intronic
14	58893813	G	C	TIMM9	UTR5
14	61936979	G	A	PRKCH	intronic
14	67063401	G	A	GPHN	intronic
14	69260563	G	C	ZFP36L1	UTR5
14	69425258	C	T	ACTN1	intronic
14	69666852	A	G	EXD2	intronic
14	71206275	C	A	MAP3K9	intronic
14	73899774	G	A	NUMB	intronic
14	75599155	G	A	TMED10	UTR3
14	91491113	G	A	RPS6KA5	intronic
14	91884116	C	A	CCDC88C	UTR5
15	25951721	C	T	ATP10A	intronic
15	26956997	T	C	GABRB3	intronic
15	27706279	G	A	GABRG3	intronic
15	31671432	A	G	KLF13	intronic
15	31886121	G	A	OTUD7A	intronic
15	37358413	G	A	MEIS2	intronic
15	43802707	C	A	TP53BP1	UTR5
15	54631694	T	A	UNC13C	intronic
15	55611433	A	G	PIGB	UTR5
15	59664963	G	C	MYO1E	UTR5
15	69094821	C	T	ANP32A	intronic
15	71840306	A	G	THSD4	intronic
15	75105878	G	A	LMAN1L	intronic
15	75335753	C	G	PPCDC	UTR5
15	78857896	T	A	CHRNA5	UTR5
15	80189533	G	A	MTHFS	UTR5
15	84538914	G	A	ADAMTSL3	intronic
15	87231191	T	C	AGBL1	intronic
15	89193497	A	T	ISG20	UTR5
15	90437426	A	G	AP3S2	UTR5
15	99550596	G	A	PGPEP1L	UTR5
15	101075791	G	A	CERS3	intronic
15	101562425	A	G	LRRK1	intronic
16	3493689	C	T	NAA60	UTR5
16	4761660	G	A	ANKS3	intronic
16	5082231	T	G	NAGPA	intronic
16	6168102	G	A	RBFOX1	intronic
16	11660473	C	T	LITAF	intronic
16	12665964	T	A	SNX29	UTR3
16	15974526	A	G	FOPNL	intronic
16	16132880	C	T	ABCC1	intronic
16	19504551	A	G	TMC5	intronic
16	27215380	A	C	KDM8	UTR5
16	31771911	C	A	ZNF720	UTR3
16	55515593	G	A	MMP2	UTR5
16	68186082	A	G	NFATC3	intronic
16	71660115	G	C	MARVELD3	UTR5
16	83215662	T	C	CDH13	intronic
16	84150454	A	G	MBTPS1	UTR5
16	88095201	G	A	BANP	intronic
16	89724572	T	C	SPATA33	UTR5
16	89760492	C	G	CDK10	intronic
17	183725	T	C	RPH3AL	UTR5
17	5228492	G	A	RABEP1	intronic
17	5391690	G	A	MIS12	UTR5
17	8024218	T	A	HES7	UTR3
17	8501302	G	T	MYH10	intronic
17	9840501	A	G	GAS7	intronic
17	11242443	G	T	SHISA6	intronic
17	11959819	C	T	MAP2K4	intronic
17	15159279	C	A	PMP22	intronic
17	19648629	T	C	ALDH3A1	UTR5
17	29470072	C	T	NF1	intronic
17	31619345	G	T	ASIC2	UTR5
17	33955243	G	A	AP2B1	intronic
17	34119397	C	T	MMP28	intronic
17	36557089	T	C	SOCS7	UTR3
17	37784896	G	A	PPP1R1B	UTR5
17	40118807	C	T	CNP	UTR5
17	40264661	C	G	DHX58	UTR5
17	42460258	C	A	ITGA2B	intronic
17	44066634	C	G	MAPT	intronic
17	44126365	C	T	KANSL1	intronic
17	45909183	T	G	LRRC46	UTR5
17	61996204	T	C	GH1	UTR5
17	64313879	A	G	PRKCA	intronic
17	72581038	C	T	C17orf77	UTR5
17	76819137	T	C	USP36	intronic
18	9724212	A	G	RAB31	intronic
18	21017836	T	C	TMEM241	UTR5
18	30769471	A	G	CCDC178	intronic
18	34380148	A	G	TPGS2	intronic
18	44139221	C	T	LOXHD1	UTR5
18	46744649	G	C	DYM	intronic
18	50113421	T	G	DCC	intronic
18	64173223	T	C	CDH19	intronic
18	67491920	C	A	DOK6	intronic
19	1250109	C	A	MIDN	UTR5
19	7978407	G	A	MAP2K7	UTR3
19	8206748	G	A	FBN3	intronic
19	10743126	C	T	SLC44A2	intronic
19	12081607	A	G	ZNF763	intronic
19	14058114	G	A	PODNL1	intronic
19	14142616	C	G	IL27RA	UTR5
19	17830975	C	T	MAP1S	UTR5
19	18284651	G	T	IFI30	UTR5
19	34163834	G	A	CHST8	intronic
19	36605794	C	T	POLR2I	UTR5
19	37601255	T	C	ZNF420	intronic
19	39221183	T	G	CAPN12	UTR3
19	39437559	C	T	FBXO17	intronic
19	43969757	A	G	LYPD3	UTR5
19	45910672	A	G	ERCC1	UTR3
19	46974781	G	A	PNMAL1	UTR5
19	47291570	G	A	SLC1A5	UTR5
19	48325187	T	C	CRX	UTR5
19	49824290	C	T	SLC6A16	intronic
19	50925444	T	G	SPIB	intronic
19	52976200	A	G	ZNF578	intronic
19	53793888	C	A	BIRC8	UTR5
19	54025288	C	G	ZNF331	UTR5
19	54600913	G	C	OSCAR	intronic
19	57352051	C	T	PEG3	UTR5
19	57702924	G	A	ZNF264	UTR5
2	3324847	T	C	TSSC1	intronic
2	3519739	C	A	ADI1	UTR5
2	10040672	A	T	TAF1B	intronic
2	10548826	T	C	HPCAL1	UTR5
2	10585302	T	C	ODC1	UTR5
2	10970160	A	G	PDIA6	intronic
2	11280069	C	T	C2orf50	intronic
2	26612465	G	A	EPT1	UTR3
2	26915624	G	T	KCNK3	UTR5
2	27309679	T	G	KHK	UTR5
2	29907865	C	T	ALK	intronic
2	36655394	C	T	CRIM1	intronic
2	44588941	G	A	PREPL	UTR5
2	47143187	G	A	MCFD2	UTR5
2	49220080	A	G	FSHR	intronic
2	53994929	G	A	CHAC2	UTR5
2	63104904	T	C	EHBP1	intronic
2	65229735	A	G	SLC1A4	intronic
2	68457573	C	T	PPP3R1	intronic
2	69693006	C	T	AAK1	UTR3
2	74124342	A	G	ACTG2	intronic
2	79811402	G	A	CTNNA2	intronic
2	100719261	G	A	AFF3	intronic
2	102003962	T	C	CREG2	UTR5
2	110255147	G	A	SH3RF3	intronic
2	122259659	T	C	CLASP1	intronic
2	128403530	A	C	GPR17	UTR5
2	133320676	G	A	GPR39	intronic
2	136873549	A	T	CXCR4	UTR5
2	141138087	T	A	LRP1B	intronic
2	144303318	A	G	ARHGAP15	intronic
2	157441664	G	C	GPD2	UTR3
2	162536715	A	T	SLC4A10	intronic
2	172667895	G	A	SLC25A12	intronic
2	179909467	C	T	CCDC141	intronic
2	198060885	G	C	ANKRD44	intronic
2	198944655	A	T	PLCL1	intronic
2	202501448	T	C	TMEM237	intronic
2	202548709	A	G	MPP4	intronic
2	211406207	G	A	CPS1	intronic
2	215674323	C	G	BARD1	UTR5
2	216908923	C	G	PECR	intronic
2	225803183	T	C	DOCK10	intronic
2	230910072	A	G	SLC16A14	intronic
2	231083132	A	G	SP110	intronic
2	231729448	C	T	ITM2C	UTR5
2	231773940	A	T	GPR55	UTR3
2	231860848	A	G	SPATA3	UTR5
2	234691055	T	C	MROH2A	intronic
20	874126	G	C	ANGPT4	intronic
20	3845860	G	A	MAVS	intronic
20	9234025	G	A	PLCB4	intronic
20	10598076	G	A	SLX4IP	intronic
20	13846587	G	C	SEL1L2	intronic
20	18427296	A	T	DZANK1	intronic
20	20619041	C	T	RALGAPA2	intronic
20	42583671	A	G	TOX2	intronic
20	42741299	G	A	JPH2	UTR3
20	44746982	T	C	CD40	UTR5
20	46415268	G	A	SULF2	UTR5
20	48599561	G	C	SNAI1	UTR5
20	55804116	A	C	BMP7	intronic
20	60146740	T	C	CDH4	intronic
20	60627180	A	G	TAF4	intronic
20	60976510	C	T	CABLES2	intronic
20	61515134	C	T	DIDO1	intronic
20	62688877	C	G	TCEA2	UTR5
21	32871154	G	A	TIAM1	intronic
21	35819082	T	C	KCNE1	UTR3
21	37431265	G	T	SETD4	UTR5
21	37743412	T	C	MORC3	intronic
21	39043354	T	C	KCNJ6	intronic
21	44299324	G	C	WDR4	UTR5
21	47597776	C	A	SPATC1L	intronic
22	19109812	A	G	DGCR2	UTR5
22	20105641	A	T	RANBP1	UTR5
22	26395066	A	G	MYO18B	intronic
22	28849060	A	T	TTC28	intronic
22	30010775	C	T	NF2	intronic
22	32870806	C	T	FBXO7	UTR5
22	33715033	T	C	LARGE	intronic
22	36656442	C	A	APOL1	intronic
22	38227821	C	G	ANKRD54	UTR3
22	45126427	T	C	PRR5-ARHGAP8	intronic
22	46372968	C	T	WNT7B	UTR5
22	46677997	G	A	TTC38	intronic
22	47082159	C	A	CERK	UTR3
22	50524285	C	T	MLC1	UTR5
22	50820125	G	A	PPP6R2	intronic
3	2659296	G	A	CNTN4	intronic
3	8802813	G	A	OXTR	intronic
3	12198611	C	A	TIMP4	intronic
3	12526006	G	A	TSEN2	UTR5
3	12810837	A	G	TMEM40	UTR5
3	16216305	G	A	GALNT15	UTR5
3	19988618	G	C	RAB5A	UTR5
3	20181028	C	T	KAT2B	intronic
3	23336450	C	A	UBE2E2	intronic
3	29429602	A	G	RBMS3	intronic
3	32197926	A	G	GPD1L	intronic
3	38400773	A	T	XYLB	intronic
3	38947540	T	A	SCN11A	intronic
3	39448204	C	T	RPSA	UTR5
3	41867599	T	G	ULK4	intronic
3	42136009	T	C	TRAK1	intronic
3	42947557	T	G	ZNF662	UTR5
3	51863322	G	A	IQCF3	UTR5
3	52391182	C	G	DNAH1	intronic
3	57261894	C	T	APPL1	UTR5
3	63297130	A	G	SYNPR	intronic
3	64211102	G	A	PRICKLE2	UTR5
3	68309478	A	G	FAM19A1	intronic
3	79272316	A	T	ROBO1	intronic
3	85149823	G	A	CADM2	intronic
3	100120269	G	C	LNP1	UTR5
3	100496615	C	T	ABI3BP	intronic
3	113272703	A	G	SIDT1	intronic
3	119013714	C	A	ARHGAP31	UTR5
3	119501039	C	A	NR1I2	UTR5
3	120377972	A	T	HGD	intronic
3	120833994	G	A	STXBP5L	intronic
3	122870545	C	T	PDIA5	intronic
3	126277599	A	G	C3orf22	UTR5
3	127435211	C	G	MGLL	intronic
3	129366963	G	T	TMCC1	UTR3
3	133740857	T	C	SLCO2A1	intronic
3	134577481	C	T	EPHB1	intronic
3	138761946	A	G	PRR23C	UTR3
3	140187556	C	T	CLSTN2	intronic
3	143102966	G	A	SLC9A9	intronic
3	150346471	T	C	SELT	UTR3
3	155523512	C	T	C3orf33	UTR5
3	156038233	T	C	KCNAB1	intronic
3	157070654	A	G	VEPH1	intronic
3	174000154	G	A	NLGN1	UTR3
3	174580356	G	C	NAALADL2	intronic
3	178925374	G	A	PIK3CA	intronic
3	184798288	G	A	C3orf70	UTR3
3	185949248	C	A	DGKG	intronic
3	186441252	T	C	KNG1	intronic
3	194802728	G	A	XXYLT1	intronic
3	195270078	C	G	PPP1R2	UTR5
4	942006	G	A	TMEM175	UTR5
4	1386817	T	C	CRIPAK	UTR5
4	2471469	G	T	RNF4	UTR5
4	7058137	G	A	TADA2B	UTR3
4	7435009	G	A	PSAPL1	UTR3
4	8102281	C	T	ABLIM2	intronic
4	8588629	A	G	GPR78	intronic
4	15640775	G	A	FBXL5	intronic
4	20255306	G	T	SLIT2	UTR5
4	37555938	C	A	C4orf19	intronic
4	38777517	A	C	TLR10	UTR5
4	38876390	T	G	FAM114A1	intronic
4	38990336	T	C	TMEM156	intronic
4	39711428	C	T	UBE2K	intronic
4	39979484	G	C	PDS5A	UTR5
4	46285362	G	T	GABRA2	intronic
4	48492287	G	T	ZAR1	UTR5
4	55946081	A	G	KDR	UTR3
4	56843149	T	G	CEP135	intronic
4	57292226	C	T	PPAT	intronic
4	73343260	T	G	ADAMTS3	intronic
4	76971679	G	A	ART3	intronic
4	77422200	C	T	SHROOM3	intronic
4	79210546	C	T	FRAS1	intronic
4	83656758	G	C	SCD5	intronic
4	86575182	A	G	ARHGAP24	intronic
4	87269343	A	G	MAPK10	intronic
4	90819195	C	T	MMRN1	intronic
4	96261428	T	C	UNC5C	intronic
4	99993075	C	A	ADH5	UTR3
4	110619534	T	G	CASP6	intronic
4	114005684	A	G	ANK2	intronic
4	124214850	G	A	SPATA5	intronic
4	126402921	T	G	FAT4	intronic
4	144522627	C	T	FREM3	intronic
4	149227740	C	A	NR3C2	intronic
4	157746557	C	T	PDGFC	intronic
4	162755890	T	C	FSTL5	intronic
4	167023760	G	T	TLL1	UTR3
4	169441797	A	T	PALLD	intronic
4	177116779	T	C	SPATA4	UTR5
4	185642943	A	G	CENPU	intronic
4	187178014	A	T	KLKB1	intronic
5	256943	C	T	SDHA	UTR3
5	1201758	C	T	SLC6A19	UTR5
5	9455597	T	C	SEMA5A	intronic
5	10250443	T	C	CCT5	UTR5
5	15917811	A	G	FBXL7	intronic
5	31532429	A	T	C5orf22	UTR5
5	32711633	C	A	NPR3	UTR5
5	38863978	G	T	OSMR	intronic
5	38985064	T	C	RICTOR	intronic
5	39250235	T	C	FYB	intronic
5	41367671	C	A	PLCXD3	intronic
5	45309477	T	C	HCN1	intronic
5	58642372	T	C	PDE4D	intronic
5	61691560	C	T	DIMT1	intronic
5	64723740	T	A	ADAMTS6	intronic
5	68591956	G	A	CCDC125	intronic
5	68788261	G	A	OCLN	UTR5
5	70918262	G	C	MCCC2	intronic
5	74047436	G	A	GFM2	intronic
5	77482210	C	T	AP3B1	intronic
5	96320495	C	T	LNPEP	intronic
5	107469684	C	G	FBXL17	intronic
5	122424932	A	G	PRDM6	UTR5
5	131562900	C	T	P4HA2	UTR5
5	134711475	C	A	H2AFY	intronic
5	136953577	T	C	KLHL3	UTR3
5	137419725	A	G	WNT8A	UTR5
5	140480179	T	G	PCDHB3	UTR5
5	140529711	C	T	PCDHB6	UTR5
5	143732696	G	T	KCTD16	intronic
5	150158164	C	G	SMIM3	UTR5
5	151156658	G	A	G3BP1	intronic
5	153431458	T	C	MFAP3	intronic
5	156736491	A	G	CYFIP2	intronic
5	168468897	C	T	SLIT3	intronic
5	170240423	A	C	GABRP	UTR3
5	170524350	T	C	RANBP17	intronic
5	176376112	A	T	UIMC1	intronic
5	178287223	G	T	ZNF354B	intronic
5	180358432	G	T	BTNL8	intronic
6	2667031	A	G	MYLK4	UTR3
6	3272775	T	C	SLC22A23	UTR3
6	11105763	C	T	ERVFRD-1	UTR5
6	13574935	C	T	SIRT5	UTR5
6	17441972	T	C	CAP2	intronic
6	25963966	C	T	TRIM38	intronic
6	28303887	G	T	ZSCAN31	UTR5
6	28411244	G	A	ZSCAN23	UTR5
6	29691391	T	C	HLA-F	intronic
6	31239855	C	G	HLA-C	UTR5
6	31697957	C	G	DDAH2	UTR5
6	32629549	G	A	HLA-DQB1	intronic
6	32936607	A	C	BRD2	UTR5
6	34393591	T	G	RPS10	UTR5
6	35378778	C	T	PPARD	UTR5
6	35573888	C	T	FKBP5	intronic
6	39536622	T	C	KIF6	intronic
6	47771917	T	A	OPN5	intronic
6	52707036	A	G	GSTA5	intronic
6	53183807	T	C	ELOVL5	intronic
6	55998539	T	C	COL21A1	intronic
6	57465701	A	C	PRIM2	intronic
6	65013515	C	A	EYS	intronic
6	70921968	C	T	COL19A1	UTR3
6	89620255	A	G	RNGTT	intronic
6	89927426	G	T	GABRR1	UTR5
6	93999219	G	T	EPHA7	intronic
6	107388504	C	T	BEND3	UTR3
6	109910823	G	A	AK9	intronic
6	116262857	G	A	FRK	UTR3
6	116601285	G	C	DSE	UTR5
6	125334753	G	C	RNF217	intronic
6	127664661	G	A	ECHDC1	UTR5
6	129546528	G	A	LAMA2	intronic
6	130706938	T	C	TMEM200A	intronic
6	146536979	G	A	GRM1	intronic
6	151885354	G	A	CCDC170	intronic
6	153387876	A	T	RGS17	intronic
6	155635585	A	C	TFB1M	UTR5
6	158616876	A	C	GTF2H5	UTR3
6	160239382	T	C	PNLDC1	intronic
6	162705652	C	T	PARK2	intronic
6	167795758	C	G	TCP10	intronic
7	699856	A	G	PRKAR1B	intronic
7	1868851	G	A	MAD1L1	intronic
7	4806223	A	G	FOXK1	UTR3
7	5341721	A	G	SLC29A4	intronic
7	6523824	C	T	KDELR2	UTR5
7	11114700	G	A	PHF14	intronic
7	11597085	G	T	THSD7A	intronic
7	15662321	A	T	MEOX2	intronic
7	18629590	T	C	HDAC9	intronic
7	22296017	C	G	RAPGEF5	intronic
7	23809686	C	T	STK31	intronic
7	32338848	A	T	PDE1C	UTR5
7	40865583	G	A	SUGCT	intronic
7	42253816	G	C	GLI3	intronic
7	44490066	T	C	NUDCD3	intronic
7	65619205	T	C	CRCP	UTR3
7	74487832	C	T	WBSCR16	intronic
7	75115201	C	A	POM121C	UTR5
7	75357791	T	C	HIP1	intronic
7	77763147	C	T	MAGI2	intronic
7	87794707	C	T	ADAM22	intronic
7	90236415	A	G	CDK14	intronic
7	91741971	C	T	CYP51A1	UTR3
7	94952093	G	T	PON1	intronic
7	99905325	C	T	SPDYE3	UTR5
7	100076614	A	G	TSC22D4	UTR5
7	102073995	G	A	ORAI2	UTR5
7	103615037	A	G	RELN	intronic
7	105172685	G	C	RINT1	UTR5
7	107352117	G	A	SLC26A4	intronic
7	107583626	G	A	LAMB1	intronic
7	110424757	T	C	IMMP2L	intronic
7	116506354	T	C	CAPZA2	intronic
7	121997372	T	C	CADPS2	intronic
7	130967918	G	A	MKLN1	intronic
7	139716145	T	A	TBXAS1	intronic
7	147333820	C	T	CNTNAP2	intronic
7	148552456	C	T	EZH2	intronic
7	150020381	G	A	LRRC61	UTR5
7	154655595	C	A	DPP6	intronic
7	157768293	C	T	PTPRN2	intronic
7	158524763	A	G	ESYT2	UTR3
8	4171330	G	A	CSMD1	intronic
8	6420534	A	G	ANGPT2	UTR5
8	9918062	C	A	MSRA	intronic
8	13162946	A	G	DLC1	intronic
8	14869351	G	C	SGCZ	intronic
8	18442085	C	A	PSD3	intronic
8	22409402	G	A	SORBS3	UTR5
8	29064485	G	A	KIF13B	intronic
8	30891353	G	A	WRN	UTR5
8	56048742	G	A	XKR4	intronic
8	61191646	T	G	CA8	intronic
8	66955837	G	A	DNAJC5B	UTR5
8	81613652	A	T	ZNF704	intronic
8	91862542	G	A	NECAB1	intronic
8	99129557	C	T	POP1	UTR5
8	101329702	T	A	RNF19A	intronic
8	105114065	T	A	RIMS2	intronic
8	118100854	T	C	SLC30A8	intronic
8	120118994	A	G	COLEC10	UTR3
8	121178994	A	G	COL14A1	intronic
8	123820492	C	A	ZHX2	intronic
8	126034375	A	G	SQLE	UTR3
8	134531658	C	A	ST3GAL1	intronic
8	141014443	T	C	TRAPPC9	intronic
8	141755310	G	A	PTK2	intronic
8	142440608	T	C	PTP4A3	intronic
8	144640506	G	C	GSDMD	UTR5
9	650858	G	A	KANK1	intronic
9	1050386	C	T	DMRT2	UTR5
9	4102270	G	C	GLIS3	intronic
9	4521856	A	G	SLC1A1	intronic
9	8941696	A	G	PTPRD	intronic
9	17301257	G	A	CNTLN	UTR3
9	18797920	T	C	ADAMTSL1	intronic
9	19354972	A	G	DENND4C	intronic
9	25676955	C	G	TUSC1	UTR3
9	27524327	C	A	IFNK	UTR5
9	34394209	G	A	C9orf24	intronic
9	36914927	A	C	PAX5	intronic
9	37765033	A	G	TRMT10B	intronic
9	71692385	A	G	FXN	UTR3
9	71742521	G	A	TJP2	intronic
9	73409336	G	A	TRPM3	intronic
9	74480701	C	T	ABHD17B	UTR3
9	75331682	G	A	TMC1	intronic
9	77680232	C	T	NMRK1	intronic
9	79295157	G	A	PRUNE2	intronic
9	93384978	C	T	DIRAS2	intronic
9	95137964	T	C	CENPP	intronic
9	99064425	T	C	HSD17B3	UTR5
9	100395819	C	G	NCBP1	UTR5
9	111696159	C	G	IKBKAP	UTR5
9	112212765	C	T	PTPN3	UTR5
9	112713015	A	G	PALM2	UTR3
9	114287453	T	C	ZNF483	UTR5
9	119741938	T	C	ASTN2	intronic
9	129460727	G	A	LMX1B	UTR3
9	130186700	C	T	ZNF79	UTR5
9	130608946	G	A	ENG	intronic
9	131872975	A	C	CRAT	UTR5
9	132772018	C	T	FNBP1	intronic
9	133771280	C	T	QRFP	UTR5
9	137011248	G	A	WDR5	intronic
9	138375872	G	C	PPP1R26	UTR5
X	9886164	A	G	SHROOM2	intronic
X	11300253	G	T	ARHGAP6	intronic
X	37892996	C	T	SYTL5	UTR5
X	40449437	G	C	ATP6AP2	intronic
X	67876491	C	A	STARD8	intronic
X	85832470	T	C	DACH2	intronic
X	91208053	G	C	PCDH11X	intronic
X	100743037	C	T	ARMCX4	UTR5
X	101913525	T	C	GPRASP1	UTR3
X	103877431	G	A	IL1RAPL2	intronic
X	109312773	C	T	TMEM164	intronic
X	111697943	T	C	ZCCHC16	UTR5
X	117107363	T	C	KLHL13	UTR5
X	123480147	C	T	SH2D1A	UTR5
X	134660449	A	T	DDX26B	intronic
X	153636354	T	C	DNASE1L1	intronic
