# Supplementary material for: NCBoost classifies pathogenic non-coding variants in Mendelian diseases through supervised learning on purifying selection signals in humans
Source: Genome Biol. 2019 Feb 11;20:32. doi: 10.1186/s13059-019-1634-2 (PMC6371618; doi:10.1186/s13059-019-1634-2)
Supplement: Supplementary file 6 — Table S5. Prioritization of 37 non-coding pathogenic variants and their associated 37 internal control negative common variants spiked in within 100 individual genomes. (XLSX 17 kb) [file 13059_2019_1634_MOESM6_ESM.xlsx]

## Sheet: TableS5_Legend
Additional file 6: Table S5. Prioritization of 37 non-coding pathogenic variants and their associated 37 internal control negative common variants spiked in within 100 individual genomes.
Column Name	Description
Associated_gene	Name of the closest protein coding gene
Associated_disease	Disease name(s) reported by HGMD/ClinVar
Non_coding_region	Non-coding region associated with the variant position by ANNOVAR
variant_id	Chomosome name:position of the variant (GRCh37 1-based ):Reference allele : Alternative allele
NCBoost	Median rank percentile of each pathogenic or common variant against all scored variants of each of the 100 sampled individuals.
Eigen
FunSeq2
CADD
ReMM
DeepSEA
NCBoost_abs_rank	Median rank of each pathogenic or common variant against all scored variants of each of the 100 sampled individuals.
Eigen_abs_rank
FunSeq2_abs_rank
CADD_abs_rank
ReMM_abs_rank
DeepSEA_abs_rank
NCBoost_var_count	Median of the total number of background variants per individual for which the considered method could provide a score.
Eigen_var_count
FunSeq2_var_count
CADD_var_count
ReMM_var_count
DeepSEA_var_count

## Sheet: TableS5
			Pathogenic Variants													Common Variants													Shared between pathogenic and common variants
Associated_gene	Associated_disease	Non_coding_region	variant_id	NCBoost	Eigen	FunSeq2	CADD	ReMM	DeepSEA	NCBoost_abs_rank	Eigen_abs_rank	FunSeq2_abs_rank	CADD_abs_rank	ReMM_abs_rank	DeepSEA_abs_rank	variant_id	NCBoost	Eigen	FunSeq2	CADD	ReMM	DeepSEA	NCBoost_abs_rank	Eigen_abs_rank	FunSeq2_abs_rank	CADD_abs_rank	ReMM_abs_rank	DeepSEA_abs_rank	NCBoost_var_count	Eigen_var_count	FunSeq2_var_count	CADD_var_count	ReMM_var_count	DeepSEA_var_count
DHDDS	Congenital_disorder_of_glycosylation_type_1bb	intronic	1:26774026:A:G	97.21	96.765	96.83	98.96	97.91	99.15	1.00317e+06	997774	998336	1.02124e+06	1.01029e+06	1.02321e+06	1:26785926:G:A	78.46	75.48	81.09	77.14	34.13	79.45	809892	778382	836042	796235	352214	820092	1031931	1031184	1.03101e+06	1031931	1031931	1031931
AGL	Glycogen_storage_disease_type_III|Glycogen_storage_disease_IIIa|Glycogen_storage_disease_IIIb	intronic	1:100381954:A:G	96.54	94.265	47.89	96.04	89	95.3	996300	971963	493557	990988	918502	983546	1:100334848:C:T	28.02	61.97	47.48	57.49	81.95	27.645	289246	639138	489262	593464	845767	285198	1031931	1031184	1.03101e+06	1031931	1031931	1031931
USH2A	Usher_syndrome|Usher_syndrome,_type_2A|Retinitis_pigmentosa_39	intronic	1:216064540:T:C	99.92	99.76	87.43	98.29	99.88	99.95	1031164	1.02871e+06	901560	1014304	1030713	1031422	1:216415521:A:G	51.955	5.64	23.275	9.55	7.8	17.39	536152	58126.5	239854	98547.5	80400	179438	1031931	1031184	1.03101e+06	1031931	1031931	1031931
CDH23	Usher_syndrome,_type_1D	intronic	10:73494416:G:T	99.91	100	83.16	100	99.9	99.4	1.03101e+06	1031184	857404	1031928	1.03087e+06	1025792	10:73411591:G:T	59.36	52.43	35.11	55.58	59.04	70.08	612507	540492	361840	573637	609045	723356	1031931	1031184	1.03101e+06	1031931	1031931	1031931
HBB	Beta_thalassemia_intermedia|not_specified	intronic	11:5247102:A:C	75.625	84.41	50.68	19.33	53.04	58.86	780603	870477	522341	199474	547368	607448	11:5247141:G:A	3.36	16.44	52.01	42.77	43.52	12.79	34649	169450	536022	441438	449345	131980	1031931	1031184	1.03101e+06	1031931	1031931	1031931
MYBPC3	Hypertrophic_cardiomyopathy|Primary_familial_hypertrophic_cardiomyopathy	intronic	11:47364815:T:C	100	100	94.14	100	99.88	96.99	1031928	1031184	970704	1031928	1030713	1.00094e+06	11:47363285:G:A	82.33	78.28	64.96	46.51	7.8	33.73	849756	807290	669838	479918	80400	347990	1031931	1031184	1.03101e+06	1031931	1031931	1031931
MYBPC3	Familial_hypertrophic_cardiomyopathy_4	intronic	11:47368581:C:G	100	100	94.14	100	99.34	95.52	1031928	1031184	970704	1031925	1025100	985866	11:47357170:G:A	56.39	43.695	64.96	21.99	32.59	55.38	581927	450515	669838	226954	336324	571534	1031931	1031184	1.03101e+06	1031931	1031931	1031931
MYBPC3	not_provided	intronic	11:47368581:C:T	100	100	94.14	100	99.34	93.62	1031928	1031184	970704	1.03193e+06	1025100	966042	11:47362431:A:G	86.23	67.42	75.46	81.75	50.94	63.27	890042	695346	777706	843636	525836	652958	1031931	1031184	1.03101e+06	1031931	1031931	1031931
IGHMBP2	IGHMBP2-related_condition	intronic	11:68697719:C:A	80.69	15.28	41.8	14.26	7.8	49.54	832862	157500	430776	147192	80400	511179	11:68680000:T:A	33.01	35.96	57.75	89.33	63.39	37.06	340666	370864	595136	921968	654082	382458	1031931	1031184	1.03101e+06	1031931	1031931	1031931
ATM	Ataxia-telangiectasia_syndrome|Hereditary_cancer-predisposing_syndrome|Ataxia-telangiectasia_variant	intronic	11:108179837:A:G	95.68	67.27	88.76	34.305	35.55	31.66	987456	693800	915216	353988	366838	326716	11:108219339:C:A	63.755	15.59	88.78	93.13	30.98	17.63	657904	160696	915446	961104	319629	181969	1031931	1031184	1.03101e+06	1031931	1031931	1031931
NCAPD3	MICROCEPHALY_22,_PRIMARY,_AUTOSOMAL_RECESSIVE	intronic	11:134086816:T:C	99.26	83.42	35.11	80.76	90.695	75.21	1024346	860336	361840	833458	936040	776242	11:134066752:T:C	0.42	7.65	39.105	15.95	50.57	51.635	4293.5	78860	402874	164636	522046	532856	1031931	1031184	1.03101e+06	1031931	1031931	1031931
CEP290	Leber_congenital_amaurosis	intronic	12:88508350:A:C	99.31	96.59	94.14	71.855	93.35	95.35	1024871	995946	970704	741769	963340	984129	12:88517281:C:G	38.33	38.05	64.96	11.96	29.385	48.41	395418	392304	669838	123402	303178	499616	1031931	1031184	1.03101e+06	1031931	1031931	1031931
FBN1	Marfan_syndrome	intronic	15:48786466:G:T	32.69	60.99	59.63	32.79	58.31	43.43	337392	628951	614366	338305	601455	448226	15:48750520:C:A	91.26	91.07	60.15	78.96	74.49	61.77	941910	939164	620075	814958	768706	637484	1031931	1031184	1.03101e+06	1031931	1031931	1031931
IFT140	Renal_dysplasia,_retinal_pigmentary_dystrophy,_cerebellar_ataxia_and_skeletal_dysplasia	intronic	16:1576595:C:T	99.03	91.1	89.835	86.58	87.615	91.71	1.02198e+06	939450	926273	893524	904222	946469	16:1605606:C:T	96.14	85.46	32.62	77.9	80.47	91.6	992228	881356	336246	804026	830468	945290	1031931	1031184	1.03101e+06	1031931	1031931	1031931
CTNS	Nephropathic_cystinosis|Juvenile_nephropathic_cystinosis|Cystinosis,_ocular_nonnephropathic	intronic	17:3563518:G:A	99.97	99.14	95.95	91.98	98.89	95.68	1031580	1.02229e+06	989280	949135	1020441	987454	17:3556594:C:T	59.21	47.55	64.96	58.765	76.92	57.905	610936	490226	669838	606585	793868	597543	1031931	1031184	1.03101e+06	1031931	1031931	1031931
CAMTA2	Dystonia with tremor	UTR5	17:4890930:C:T	97.04	100	99.07	99.63	99.92	100	1001402	1031168	1021414	1028120	1.03115e+06	1.0319e+06	17:4890932:C:A	93.62	100	99.06	99.4	99.91	99.97	966132	1031166	1.02135e+06	1.02574e+06	1030964	1031643	1031931	1031184	1.03101e+06	1031931	1031931	1031931
TMEM107	Leukoencephalopathy,_brain_calcifications,_and_cysts	UTR3	17:8076849:T:C	99.97	99.92	99.97	93.5	99.94	99.55	1.03163e+06	1030378	1030738	964918	1031335	1027284	17:8076655:C:T	68.51	90.67	99.81	70.45	93.48	63.34	707069	935084	1.02901e+06	727289	964678	653666	1031931	1031184	1.03101e+06	1031931	1031931	1031931
BRCA1	Breast-ovarian_cancer,_familial_1	intronic	17:41256988:T:C	98.73	98.78	98.21	98.95	98.85	94.66	1018826	1018633	1012519	1021111	1.01998e+06	976910	17:41275151:G:C	26.535	49.63	91.64	16.4	83.3	93.28	273834	511664	945022	169200	859596	962614	1031931	1031184	1.03101e+06	1031931	1031931	1031931
DGKE	Hemolytic-uremic_syndrome	intronic	17:54925466:A:G	87	86.87	33.04	86.71	80.33	84.43	898032	895897	340924	894824	829028	871312	17:54926338:C:T	93.18	74.89	82.92	73.75	39.91	77.66	961654	772311	854844	761368	411966	801618	1031931	1031184	1.03101e+06	1031931	1031931	1031931
LDLR	Familial_hypercholesterolemia	intronic	19:11231284:C:G	72.55	59.19	98.27	52.37	45.68	67.95	748745	610408	1.01309e+06	540450	471582	701280	19:11232951:A:T	62.79	37.97	84.365	8.27	64.12	6.1	647932	391559	869908	85400.5	661508	62973.5	1031931	1031184	1.03101e+06	1031931	1031931	1031931
FKRP	Limb-girdle_muscular_dystrophy-dystroglycanopathy,_type_C5	UTR5	19:47249328:G:A	95.69	99.33	98.48	97.59	95.65	99.07	987554	1024233	1015265	1006988	987101	1.02237e+06	19:47251930:C:G	37.245	81.1	87.1	66.12	95.04	99.59	384318	836346	898158	682451	980847	1027750	1031931	1031184	1.03101e+06	1031931	1031931	1031931
WDR35	Short_rib_polydactyly_syndrome_5	intronic	2:20182313:A:T	91.95	98.06	90.525	91.87	96.53	90.07	948958	1.01113e+06	933443	947981	996158	929522	2:20159241:G:A	5.3	55.66	54.38	43.38	74.95	19.28	54638.5	573931	560386	447698	773433	198956	1031931	1031184	1.03101e+06	1031931	1031931	1031931
DYSF	Limb-girdle_muscular_dystrophy,_type_2B	intronic	2:71900503:C:T	98.345	45.84	50.17	52.94	51.66	97.25	1014877	472710	517048	546313	533247	1003586	2:71801297:G:A	97.83	28.23	32.62	34.77	60.02	72.35	1.00953e+06	290990	336246	358738	619180	746887	1031931	1031184	1.03101e+06	1031931	1031931	1031931
SLC40A1	Hemochromatosis_type_4	UTR5	2:190445391:T:G	95.83	99.96	89.92	99.96	99.77	99.72	989030	1.03082e+06	927100	1.03154e+06	1.02957e+06	1029051	2:190445194:G:C	88.08	100	98.18	98.23	99.64	99.72	909097	1031184	1012215	1.01366e+06	1028211	1029049	1031931	1031184	1.03101e+06	1031931	1031931	1031931
TMEM237	Joubert_syndrome_14	intronic	2:202504987:G:A	98.77	100	100	100	99.41	97.59	1.01927e+06	1031184	1.03101e+06	1031931	1025829	1.0071e+06	2:202497155:C:T	73.26	79.25	16.7	74.745	87.925	68.895	756108	817294	172221	771614	907434	711180	1031931	1031184	1.03101e+06	1031931	1031931	1031931
COL4A4	not_provided	intronic	2:227890527:C:A	99.7	100	94.94	100	99.93	99.33	1.02881e+06	1031184	978931	1.03193e+06	1031244	1025060	2:227883681:A:C	31.83	75.55	57.5	24.61	67.945	75.29	328488	779090	592722	254047	700954	777094	1031931	1031184	1.03101e+06	1031931	1031931	1031931
COL6A1	Bethlem_myopathy_1	intronic	21:47409881:C:T	70.91	24.58	47.89	19.56	66.98	28.96	731794	253410	493557	201784	691068	298756	21:47416324:C:T	0.04	76.15	61.725	84.23	94.38	36.56	366	785344	636324	869334	974050	377308	1031931	1031184	1.03101e+06	1031931	1031931	1031931
GCK	Diabetes, MODY	UTR5	7:44229009:G:A	80.57	78.29	69.49	92.23	90.45	90.17	831580	807366	716216	951723	933557	930502	7:44228636:G:C	93.32	92.29	99.48	84.26	70.63	97.5	963034	951632	1025645	869664	728832	1.00626e+06	1031931	1031184	1.03101e+06	1031931	1031931	1031931
CFTR	Cystic_fibrosis	intronic	7:117229530:G:T	76.59	73.6	71.24	26.3	77.53	43.49	790544	759038	734262	271346	800169	448868	7:117138947:A:G	64.92	45	71.17	31.89	7.8	35.95	669912	464004	733550	329068	80400	370966	1031931	1031184	1.03101e+06	1031931	1031931	1031931
CFTR	Inborn_genetic_diseases|Cystic_fibrosis	intronic	7:117267864:A:G	97.65	97.35	96.75	98.51	97.5	98.54	1007727	1003759	997518	1016522	1.00609e+06	1016852	7:117223764:G:A	41.83	5.9	71.17	1.02	7.8	26.85	431608	60822	733550	10489.5	80400	276940	1031931	1031184	1.03101e+06	1031931	1031931	1031931
GATA4	Congenital_heart_disease	intronic	8:11612500:T:C	75.33	72.54	75.66	48.6	56.39	41.83	777503	748093	779848	501530	581725	431802	8:11614305:A:T	70.98	90.67	99.87	18.04	59.04	69.87	732475	935044	1.02969e+06	186189	609045	721126	1031931	1031184	1.03101e+06	1031931	1031931	1031931
GATA4	Congenital_heart_disease	intronic	8:11614418:G:A	87.66	94.13	82.49	65.12	66.98	75.465	904731	970618	850426	672158	691068	778866	8:11562180:G:A	98.31	96.21	94.21	93.82	96.22	88.53	1.01449e+06	992006	971500	968224	992910	913639	1031931	1031184	1.03101e+06	1031931	1031931	1031931
GATA4	Congenital_heart_disease	UTR3	8:11617152:T:C	82.1	83.65	88.66	67.83	89.505	79.755	847404	862659	914198	700223	923758	823225	8:11616410:C:T	77.55	27.66	64.96	30.695	57.51	30.06	800364	285162	669838	316804	593298	310172	1031931	1031184	1.03101e+06	1031931	1031931	1031931
GRHL2	Posterior polymorphous corneal dystrophy 4	intronic	8:102505561:G:T	96.91	96	79.3	95.89	99.41	99.91	1000107	989817	817532	989530	1025829	1030959	8:102601928:G:T	39.535	54.24	23.275	13.77	17.07	20.52	407893	559312	239854	142111	176213	211758	1031931	1031184	1.03101e+06	1031931	1031931	1031931
EXOSC3	not_provided	intronic	9:37782146:T:C	88.84	91.96	96	97.41	98.92	96.13	916888	948257	989869	1005105	1020705	992024	9:37782925:G:A	92.71	83.535	99.55	83.78	64.54	77.03	956806	861532	1.02637e+06	864702	665901	795134	1031931	1031184	1.03101e+06	1031931	1031931	1031931
CDK5RAP2	Primary_autosomal_recessive_microcephaly_3	intronic	9:123182253:T:C	99.67	95.2	97.82	98.03	96.34	98.68	1028526	981584	1008456	1011618	994224	1018289	9:123282658:T:G	36.74	17.22	79.64	66.78	27.82	14.065	379147	177540	821245	689313	287114	145128	1031931	1031184	1.03101e+06	1031931	1031931	1031931
COL5A1	Ehlers-Danlos_syndrome,_classic_type	intronic	9:137686903:T:G	98.97	96.46	94.33	98.935	97.72	94.83	1.02133e+06	994597	972650	1.02094e+06	1008348	978677	9:137704605:A:T	56.8	31	100	8.59	38	26.45	586100	319694	1.03101e+06	88656	392212	272782	1031931	1031184	1.03101e+06	1031931	1031931	1031931
