# Supplementary material for: NCBoost classifies pathogenic non-coding variants in Mendelian diseases through supervised learning on purifying selection signals in humans
Source: Genome Biol. 2019 Feb 11;20:32. doi: 10.1186/s13059-019-1634-2 (PMC6371618; doi:10.1186/s13059-019-1634-2)
Supplement: Supplementary file 7 — Table S6. Feature and pathogenicity scores for intron variant 11:134086816.T > C associated with gene NCAPD3. (XLSX 12 kb) [file 13059_2019_1634_MOESM7_ESM.xlsx]

## Sheet: TableS6_Legend
Additional File 7: Table S6. Feature and pathogenicity scores for intron variant 11:134086816.T>C associated with gene NCAPD3. Feature values are reported both as raw scores and as the rank percentile (%) as compared to a background set of common 2.449.463 SNVs overlapping intronic, 5’ UTR or 3’ UTR, upstream and downstream regions associated with protein-coding genes (Methods). Features with med…

## Sheet: TableS6
	NC_000011.9:g.134086816T>C
Feature/Score	Raw feature value	Rank Percentile against common non-coding SNVs (%)
priPhCons	0.131	84.65
mamPhCons	0	42.82
verPhCons	0	41.45
priPhyloP	0.473	81.79
mamPhyloP	-0.406	31.36
verPhyloP	-0.182	39.88
GerpN	4.03	88.61
GerpS	-1.09	28.35
meanDaf1000G	0.00473636	95.56
meanHet1000G	0.00939394	94.49
TajimasD_YRI_pvalue	1.03239	93.46
TajimasD_CEU_pvalue	0.634088	81.27
TajimasD_CHB_pvalue	0.367908	62.03
FuLisD_YRI_pvalue	0.0134488	3.52
FuLisD_CEU_pvalue	0.846836	88.79
FuLisD_CHB_pvalue	0.743099	85.46
FuLisF_YRI_pvalue	0.142401	33.08
FuLisF_CEU_pvalue	0.854322	89.47
FuLisF_CHB_pvalue	0.648781	81.9
bStatistic	499	86.27
meanMAF1000G	0.00337	95.08
meanMAFGnomAD	0.0019	90.51
meanMAF_AFRGnomAD	0.00312	89.05
meanMAF_AMRGnomAD	0.000895	92.75
meanMAF_ASJGnomAD	0.000949	91.17
meanMAF_EASGnomAD	0.00106	87.32
meanMAF_FINGnomAD	0.00214	84.56
meanMAF_NFEGnomAD	0.00134	88.33
meanMAF_OTHGnomAD	0.00143	89.55
CDTS	-3.33239	85.69
dnds	0.3007	86.59
pLI	0.905379	29.75
ncRVIS	-0.0313003	42.29
ncGERP	-0.928566	95.17
RVIS_percentile	28.1198	56.69
familyMemberCount	0	37.3
GDI	451.048	46.5
gene_age	0	84.56
